# Supplementary material for: An Autoantigen Atlas from Human Lung HFL1 Cells Offers Clues to Neurological and Diverse Autoimmune Manifestations of COVID-19
Source: bioRxiv. 2021 Jan 24:2021.01.24.427965. Preprint. [Version 1] doi: 10.1101/2021.01.24.427965 (PMC7836114; doi:10.1101/2021.01.24.427965)
Supplement: Supplement 1 [file media-1.xlsx]

## Sheet: COVID19Lists
GO	Name	ListSize	Description	Overlap	LogP	GeneID	Hits
MyList	DS affinity proteins	415	Gene list of DS affinity protein	415	-100	4627,10594,50951,9961,2547,7520,26986,6711,5976,1213,4691,8661,4343,8662,3837,23450,8761,84823,23451,9343,7277,51386,2817,1665,1660,10491,5928,3646,1778,9276,5591,6749,23344,10970,25878,11198,5859,3688,1464,10383,11100,8218,3339,8943,1634,4641,821,728689,250,4628,633,1200,10536,5718,6738,3839,10609,81027,1315,84154,6520,8546,1314,23020,55037,8120,1639,1781,682,829,2058,5707,106480180,8239,7431,61…	MYH9|PRPF8|MMVP1|MVP|XRCC6|XRCC5|PABPC1|SPTBN1|UPF1|CLTC|NCL|EIF3A|MOV10|EIF3B|KPNB1|SF3B3|PABPC4|LMNB2|SF3B1|EFTUD2|TUBA4A|EIF3L|GPC1|DHX15|DHX9|CRTAP|RBBP4|EIF3E|DYNC1H1|COPB2|PRKDC|SSRP1|ESYT1|CKAP4|MXRA5|SUPT16H|QARS1|ITGB1|CSPG4|TUBB4B|HNRNPUL1|CLTCL1|HSPG2|AP3D1|DCN|MYO1C|CANX|EIF3CL|ALPP|MYH10|BGN|TPP1|P3H3|PSMD12|RO60|KPNA3|P3H4|TUBB1|COPB1|RPF2|SLC3A2|AP3B1|COPA|SNRNP200|PTCD3|AP3B2|DCTN…
COVID079	Interactome_Davis_HEK-293T_40h_NSP2	19	Interactome, HEK-293T, NSP2, 40h: Comparative multiplexed interactomics of SARS-CoV-2 and homologous coronavirus non-structural proteins identifies unique and shared host-cell dependencies {https://www.biorxiv.org/content/10.1101/2020.07.13.201517v1}	3	-1.55	3309|3312|10970	HSPA5|HSPA8|CKAP4
COVID080	Interactome_Davis_HEK-293T_40h_NSP4	85	Interactome, HEK-293T, NSP4, 40h: Comparative multiplexed interactomics of SARS-CoV-2 and homologous coronavirus non-structural proteins identifies unique and shared host-cell dependencies {https://www.biorxiv.org/content/10.1101/2020.07.13.201517v1}	4	-0.45	821|3309|3688|5591	CANX|HSPA5|ITGB1|PRKDC
COVID081	Interactome_Gordon_HEK-293T_38h_E	6	Interactome, HEK-293T, E, 38h: A SARS-CoV-2-Human Protein-Protein Interaction Map Reveals Drug Targets and Potential Drug-Repurposing {https://www.nature.com/articles/s41586-020-2286-9}	1	-0.71	8546	AP3B1
COVID082	Interactome_Gordon_HEK-293T_38h_M	30	Interactome, HEK-293T, M, 38h: A SARS-CoV-2-Human Protein-Protein Interaction Map Reveals Drug Targets and Potential Drug-Repurposing {https://www.nature.com/articles/s41586-020-2286-9}	1	-0.18	28969	BZW2
COVID083	Interactome_Gordon_HEK-293T_38h_N	15	Interactome, HEK-293T, N, 38h: A SARS-CoV-2-Human Protein-Protein Interaction Map Reveals Drug Targets and Potential Drug-Repurposing {https://www.nature.com/articles/s41586-020-2286-9}	4	-2.81	4343|5976|8761|26986	MOV10|UPF1|PABPC4|PABPC1
COVID088	Interactome_Gordon_HEK-293T_38h_NSP13	41	Interactome, HEK-293T, NSP13, 38h: A SARS-CoV-2-Human Protein-Protein Interaction Map Reveals Drug Targets and Potential Drug-Repurposing {https://www.nature.com/articles/s41586-020-2286-9}	2	-0.37	5576|5962	PRKAR2A|RDX
COVID096	Interactome_Gordon_HEK-293T_38h_NSP7	32	Interactome, HEK-293T, NSP7, 38h: A SARS-CoV-2-Human Protein-Protein Interaction Map Reveals Drug Targets and Potential Drug-Repurposing {https://www.nature.com/articles/s41586-020-2286-9}	2	-0.50	5861|7879	RAB1A|RAB7A
COVID099	Interactome_Gordon_HEK-293T_38h_ORF10	9	Interactome, HEK-293T, ORF10, 38h: A SARS-CoV-2-Human Protein-Protein Interaction Map Reveals Drug Targets and Potential Drug-Repurposing {https://www.nature.com/articles/s41586-020-2286-9}	1	-0.56	6923	ELOB
COVID104	Interactome_Gordon_HEK-293T_38h_ORF8	47	Interactome, HEK-293T, ORF8, 38h: A SARS-CoV-2-Human Protein-Protein Interaction Map Reveals Drug Targets and Potential Drug-Repurposing {https://www.nature.com/articles/s41586-020-2286-9}	6	-2.23	1291|3688|4758|10525|23071|60681	COL6A1|ITGB1|NEU1|HYOU1|ERP44|FKBP10
COVID109	Interactome_Stukalov_A549_72h_M	139	Interactome, A549, M, 72h: Multi-level proteomics reveals host-perturbation strategies of SARS-CoV-2 and SARS-CoV {https://www.biorxiv.org/content/10.1101/2020.06.17.156455v1}	4	-0.14	813|1508|5591|10609	CALU|CTSB|PRKDC|P3H4
COVID110	Interactome_Stukalov_A549_72h_N	9	Interactome, A549, N, 72h: Multi-level proteomics reveals host-perturbation strategies of SARS-CoV-2 and SARS-CoV {https://www.biorxiv.org/content/10.1101/2020.06.17.156455v1}	4	-3.77	3303|3313|6742|284119	HSPA1A|HSPA9|SSBP1|CAVIN1
COVID119	Interactome_Stukalov_A549_72h_NSP4	11	Interactome, A549, NSP4, 72h: Multi-level proteomics reveals host-perturbation strategies of SARS-CoV-2 and SARS-CoV {https://www.biorxiv.org/content/10.1101/2020.06.17.156455v1}	1	-0.49	3309	HSPA5
COVID120	Interactome_Stukalov_A549_72h_NSP6	81	Interactome, A549, NSP6, 72h: Multi-level proteomics reveals host-perturbation strategies of SARS-CoV-2 and SARS-CoV {https://www.biorxiv.org/content/10.1101/2020.06.17.156455v1}	2	-0.10	506|4478	ATP5F1B|MSN
COVID124	Interactome_Stukalov_A549_72h_ORF3	300	Interactome, A549, ORF3, 72h: Multi-level proteomics reveals host-perturbation strategies of SARS-CoV-2 and SARS-CoV {https://www.biorxiv.org/content/10.1101/2020.06.17.156455v1}	10	-0.21	308|1917|4478|5589|5861|6611|7345|7879|10487|22919	ANXA5|EEF1A2|MSN|PRKCSH|RAB1A|SMS|UCHL1|RAB7A|CAP1|MAPRE1
COVID126	Interactome_Stukalov_A549_72h_ORF7B	300	Interactome, A549, ORF7B, 72h: Multi-level proteomics reveals host-perturbation strategies of SARS-CoV-2 and SARS-CoV {https://www.biorxiv.org/content/10.1101/2020.06.17.156455v1}	3	-0.00	5861|7879|10970	RAB1A|RAB7A|CKAP4
COVID127	Interactome_Stukalov_A549_72h_ORF8	29	Interactome, A549, ORF8, 72h: Multi-level proteomics reveals host-perturbation strategies of SARS-CoV-2 and SARS-CoV {https://www.biorxiv.org/content/10.1101/2020.06.17.156455v1}	2	-0.56	2923|5054	PDIA3|SERPINE1
COVID128	Interactome_Stukalov_A549_72h_ORF9B	2	Interactome, A549, ORF9B, 72h: Multi-level proteomics reveals host-perturbation strategies of SARS-CoV-2 and SARS-CoV {https://www.biorxiv.org/content/10.1101/2020.06.17.156455v1}	1	-1.16	3303	HSPA1A
COVID055	Phosphoproteome_Bouhaddou_Vero_E6_0h_Down	283	Phosphoproteome, Vero_E6, SARS-CoV-2 vs Control, 0h: The Global Phosphorylation Landscape of SARS-CoV-2 Infection {https://linkinghub.elsevier.com/retrieve/pii/S0092-8674(20)30811-4}	23	-3.76	302|1627|1736|1994|2318|2969|3009|3192|4000|4001|4676|4869|5339|6711|6749|7094|7414|7431|8030|10383|79026|84823|100093631	ANXA2|DBN1|DKC1|ELAVL1|FLNC|GTF2I|H1-5|HNRNPU|LMNA|LMNB1|NAP1L4|NPM1|PLEC|SPTBN1|SSRP1|TLN1|VCL|VIM|CCDC6|TUBB4B|AHNAK|LMNB2|GTF2IP4
COVID056	Phosphoproteome_Bouhaddou_Vero_E6_0h_Up	184	Phosphoproteome, Vero_E6, SARS-CoV-2 vs Control, 0h: The Global Phosphorylation Landscape of SARS-CoV-2 Infection {https://linkinghub.elsevier.com/retrieve/pii/S0092-8674(20)30811-4}	11	-1.21	1736|3315|4000|4131|5591|6432|7094|8662|10212|79026|84823	DKC1|HSPB1|LMNA|MAP1B|PRKDC|SRSF7|TLN1|EIF3B|DDX39A|AHNAK|LMNB2
COVID057	Phosphoproteome_Bouhaddou_Vero_E6_12h_Down	300	Phosphoproteome, Vero_E6, SARS-CoV-2 vs Control, 12h: The Global Phosphorylation Landscape of SARS-CoV-2 Infection {https://linkinghub.elsevier.com/retrieve/pii/S0092-8674(20)30811-4}	12	-0.43	1627|1994|2318|3006|3192|4000|4001|4676|4926|5339|7431|79026	DBN1|ELAVL1|FLNC|H1-2|HNRNPU|LMNA|LMNB1|NAP1L4|NUMA1|PLEC|VIM|AHNAK
COVID058	Phosphoproteome_Bouhaddou_Vero_E6_12h_Up	300	Phosphoproteome, Vero_E6, SARS-CoV-2 vs Control, 12h: The Global Phosphorylation Landscape of SARS-CoV-2 Infection {https://linkinghub.elsevier.com/retrieve/pii/S0092-8674(20)30811-4}	32	-7.67	1736|1808|1981|2194|2547|2597|3178|3181|3190|3313|3315|3326|4000|4131|4676|4735|4869|4926|5339|5684|6500|6709|6741|6749|7094|7414|10055|11100|22913|79026|84823|100240709	DKC1|DPYSL2|EIF4G1|FASN|XRCC6|GAPDH|HNRNPA1|HNRNPA2B1|HNRNPK|HSPA9|HSPB1|HSP90AB1|LMNA|MAP1B|NAP1L4|SEPTIN2|NPM1|NUMA1|PLEC|PSMA3|SKP1|SPTAN1|SSB|SSRP1|TLN1|VCL|SAE1|HNRNPUL1|RALY|AHNAK|LMNB2|GAPDHP44
COVID059	Phosphoproteome_Bouhaddou_Vero_E6_24h_Down	300	Phosphoproteome, Vero_E6, SARS-CoV-2 vs Control, 24h: The Global Phosphorylation Landscape of SARS-CoV-2 Infection {https://linkinghub.elsevier.com/retrieve/pii/S0092-8674(20)30811-4}	16	-1.18	302|1627|1736|1994|2316|2318|3006|4000|4001|4638|4869|4926|7431|9991|79026|84823	ANXA2|DBN1|DKC1|ELAVL1|FLNA|FLNC|H1-2|LMNA|LMNB1|MYLK|NPM1|NUMA1|VIM|PTBP3|AHNAK|LMNB2
COVID060	Phosphoproteome_Bouhaddou_Vero_E6_24h_Up	300	Phosphoproteome, Vero_E6, SARS-CoV-2 vs Control, 24h: The Global Phosphorylation Landscape of SARS-CoV-2 Infection {https://linkinghub.elsevier.com/retrieve/pii/S0092-8674(20)30811-4}	25	-4.22	1736|2194|2597|3178|3183|3187|3190|3315|3688|3895|4131|4676|4735|4869|5339|5576|5684|6711|6749|7094|7414|8030|10055|22913|100240709	DKC1|FASN|GAPDH|HNRNPA1|HNRNPC|HNRNPH1|HNRNPK|HSPB1|ITGB1|KTN1|MAP1B|NAP1L4|SEPTIN2|NPM1|PLEC|PRKAR2A|PSMA3|SPTBN1|SSRP1|TLN1|VCL|CCDC6|SAE1|RALY|GAPDHP44
COVID061	Phosphoproteome_Bouhaddou_Vero_E6_2h_Down	300	Phosphoproteome, Vero_E6, SARS-CoV-2 vs Control, 2h: The Global Phosphorylation Landscape of SARS-CoV-2 Infection {https://linkinghub.elsevier.com/retrieve/pii/S0092-8674(20)30811-4}	12	-0.43	213|1627|1994|2318|3006|3192|4000|4869|7431|8030|10923|79026	ALB|DBN1|ELAVL1|FLNC|H1-2|HNRNPU|LMNA|NPM1|VIM|CCDC6|SUB1|AHNAK
COVID062	Phosphoproteome_Bouhaddou_Vero_E6_2h_Up	300	Phosphoproteome, Vero_E6, SARS-CoV-2 vs Control, 2h: The Global Phosphorylation Landscape of SARS-CoV-2 Infection {https://linkinghub.elsevier.com/retrieve/pii/S0092-8674(20)30811-4}	32	-7.67	392|1736|1808|1937|1981|2194|2317|3181|3187|3326|3609|4131|4627|4676|4735|4869|4926|5339|5576|5684|6500|6741|6749|7094|7414|7415|8662|8943|10055|11100|22913|79026	ARHGAP1|DKC1|DPYSL2|EEF1G|EIF4G1|FASN|FLNB|HNRNPA2B1|HNRNPH1|HSP90AB1|ILF3|MAP1B|MYH9|NAP1L4|SEPTIN2|NPM1|NUMA1|PLEC|PRKAR2A|PSMA3|SKP1|SSB|SSRP1|TLN1|VCL|VCP|EIF3B|AP3D1|SAE1|HNRNPUL1|RALY|AHNAK
COVID063	Phosphoproteome_Bouhaddou_Vero_E6_4h_Down	201	Phosphoproteome, Vero_E6, SARS-CoV-2 vs Control, 4h: The Global Phosphorylation Landscape of SARS-CoV-2 Infection {https://linkinghub.elsevier.com/retrieve/pii/S0092-8674(20)30811-4}	11	-1.00	1627|1994|2318|4000|4131|4676|4869|6188|7431|10923|79026	DBN1|ELAVL1|FLNC|LMNA|MAP1B|NAP1L4|NPM1|RPS3|VIM|SUB1|AHNAK
COVID064	Phosphoproteome_Bouhaddou_Vero_E6_4h_Up	263	Phosphoproteome, Vero_E6, SARS-CoV-2 vs Control, 4h: The Global Phosphorylation Landscape of SARS-CoV-2 Infection {https://linkinghub.elsevier.com/retrieve/pii/S0092-8674(20)30811-4}	29	-7.31	60|1736|1808|1981|3009|3178|3181|3190|3326|3609|3956|4131|4676|4735|4869|4926|5339|5591|5684|6500|6741|6749|7094|7414|10055|11100|22913|23451|84823	ACTB|DKC1|DPYSL2|EIF4G1|H1-5|HNRNPA1|HNRNPA2B1|HNRNPK|HSP90AB1|ILF3|LGALS1|MAP1B|NAP1L4|SEPTIN2|NPM1|NUMA1|PLEC|PRKDC|PSMA3|SKP1|SSB|SSRP1|TLN1|VCL|SAE1|HNRNPUL1|RALY|SF3B1|LMNB2
COVID065	Phosphoproteome_Bouhaddou_Vero_E6_8h_Down	300	Phosphoproteome, Vero_E6, SARS-CoV-2 vs Control, 8h: The Global Phosphorylation Landscape of SARS-CoV-2 Infection {https://linkinghub.elsevier.com/retrieve/pii/S0092-8674(20)30811-4}	13	-0.58	213|1398|1627|1994|3006|3192|4000|4676|5339|5591|8030|9991|79026	ALB|CRK|DBN1|ELAVL1|H1-2|HNRNPU|LMNA|NAP1L4|PLEC|PRKDC|CCDC6|PTBP3|AHNAK
COVID066	Phosphoproteome_Bouhaddou_Vero_E6_8h_Up	300	Phosphoproteome, Vero_E6, SARS-CoV-2 vs Control, 8h: The Global Phosphorylation Landscape of SARS-CoV-2 Infection {https://linkinghub.elsevier.com/retrieve/pii/S0092-8674(20)30811-4}	29	-6.09	1736|1808|1938|1981|3181|3190|3315|3326|3609|3895|4131|4627|4628|4676|4735|4869|4926|5339|5684|6238|6500|6711|6741|6749|7094|7414|10055|11100|22913	DKC1|DPYSL2|EEF2|EIF4G1|HNRNPA2B1|HNRNPK|HSPB1|HSP90AB1|ILF3|KTN1|MAP1B|MYH9|MYH10|NAP1L4|SEPTIN2|NPM1|NUMA1|PLEC|PSMA3|RRBP1|SKP1|SPTBN1|SSB|SSRP1|TLN1|VCL|SAE1|HNRNPUL1|RALY
COVID234	Phosphoproteome_Klann_Caco-2_24h_Down	300	Phosphoproteome, Caco-2, SARS-CoV-2 vs Mock, 24h: Growth factor receptor signaling inhibition prevents SARSCoV-2 replication {https://www.sciencedirect.com/science/article/pii/S1097276520305499}	13	-0.58	1937|1981|4678|6238|6709|6711|6749|7165|8661|8662|8943|9397|79026	EEF1G|EIF4G1|NASP|RRBP1|SPTAN1|SPTBN1|SSRP1|TPD52L2|EIF3A|EIF3B|AP3D1|NMT2|AHNAK
COVID235	Phosphoproteome_Klann_Caco-2_24h_Up	300	Phosphoproteome, Caco-2, SARS-CoV-2 vs Mock, 24h: Growth factor receptor signaling inhibition prevents SARSCoV-2 replication {https://www.sciencedirect.com/science/article/pii/S1097276520305499}	38	-11.26	392|2317|2318|2969|3006|3009|3068|3190|3192|3308|3608|4000|4001|4638|4678|4691|4926|5339|5591|5707|6136|6181|6626|8078|8125|8546|8661|9295|10055|10763|10951|22827|22913|27044|79026|84823|100093631|106480180	ARHGAP1|FLNB|FLNC|GTF2I|H1-2|H1-5|HDGF|HNRNPK|HNRNPU|HSPA4|ILF2|LMNA|LMNB1|MYLK|NASP|NCL|NUMA1|PLEC|PRKDC|PSMD1|RPL12|RPLP2|SNRPA|USP5|ANP32A|AP3B1|EIF3A|SRSF11|SAE1|NES|CBX1|PUF60|RALY|SND1|AHNAK|LMNB2|GTF2IP4|RNU1-93P
COVID130	Phosphoproteome_Stukalov_A549-ACE2_24h_Down	300	Phosphoproteome, A549-ACE2, SARS-CoV-2 vs Mock, 24h: Multi-level proteomics reveals host-perturbation strategies of SARS-CoV-2 and SARS-CoV {https://www.biorxiv.org/content/10.1101/2020.06.17.156455v1}	15	-0.95	3068|4001|4678|6418|6421|6711|7175|8531|8662|22913|23451|27336|220988|654780|728689	HDGF|LMNB1|NASP|SET|SFPQ|SPTBN1|TPR|YBX3|EIF3B|RALY|SF3B1|HTATSF1|HNRNPA3|LOC654780|EIF3CL
COVID131	Phosphoproteome_Stukalov_A549-ACE2_24h_Up	300	Phosphoproteome, A549-ACE2, SARS-CoV-2 vs Mock, 24h: Multi-level proteomics reveals host-perturbation strategies of SARS-CoV-2 and SARS-CoV {https://www.biorxiv.org/content/10.1101/2020.06.17.156455v1}	31	-7.13	16|59|60|392|1314|1627|2194|2317|2547|3178|3187|3308|3315|3895|4000|4131|4678|4926|5707|5887|6711|7175|8531|9961|9987|22913|50951|55742|79026|345651|106480180	AARS1|ACTA2|ACTB|ARHGAP1|COPA|DBN1|FASN|FLNB|XRCC6|HNRNPA1|HNRNPH1|HSPA4|HSPB1|KTN1|LMNA|MAP1B|NASP|NUMA1|PSMD1|RAD23B|SPTBN1|TPR|YBX3|MVP|HNRNPDL|RALY|MMVP1|PARVA|AHNAK|ACTBL2|RNU1-93P
COVID132	Phosphoproteome_Stukalov_A549-ACE2_6h_Down	70	Phosphoproteome, A549-ACE2, SARS-CoV-2 vs Mock, 6h: Multi-level proteomics reveals host-perturbation strategies of SARS-CoV-2 and SARS-CoV {https://www.biorxiv.org/content/10.1101/2020.06.17.156455v1}	4	-0.63	3183|4000|4131|728689	HNRNPC|LMNA|MAP1B|EIF3CL
COVID133	Phosphoproteome_Stukalov_A549-ACE2_6h_Up	70	Phosphoproteome, A549-ACE2, SARS-CoV-2 vs Mock, 6h: Multi-level proteomics reveals host-perturbation strategies of SARS-CoV-2 and SARS-CoV {https://www.biorxiv.org/content/10.1101/2020.06.17.156455v1}	5	-0.99	1314|2058|3183|4131|4343	COPA|EPRS1|HNRNPC|MAP1B|MOV10
COVID219	Proteome_Bojkova_Caco-2_10h_Up	3	Proteome, Caco-2, SARS-CoV-2 vs Control, 10h: SARS-CoV-2 infected host cell proteomics reveal potential therapy targets {https://www.nature.com/articles/s41586-020-2332-7}	1	-0.99	8349	H2BC21
COVID220	Proteome_Bojkova_Caco-2_24h_Down	73	Proteome, Caco-2, SARS-CoV-2 vs Control, 24h: SARS-CoV-2 infected host cell proteomics reveal potential therapy targets {https://www.nature.com/articles/s41586-020-2332-7}	3	-0.32	174|335|5660	AFP|APOA1|PSAP
COVID221	Proteome_Bojkova_Caco-2_24h_Up	42	Proteome, Caco-2, SARS-CoV-2 vs Control, 24h: SARS-CoV-2 infected host cell proteomics reveal potential therapy targets {https://www.nature.com/articles/s41586-020-2332-7}	4	-1.22	60|213|3183|10970	ACTB|ALB|HNRNPC|CKAP4
COVID223	Proteome_Bojkova_Caco-2_2h_Up	2	Proteome, Caco-2, SARS-CoV-2 vs Control, 2h: SARS-CoV-2 infected host cell proteomics reveal potential therapy targets {https://www.nature.com/articles/s41586-020-2332-7}	1	-1.16	8349	H2BC21
COVID225	Proteome_Bojkova_Caco-2_6h_Up	51	Proteome, Caco-2, SARS-CoV-2 vs Control, 6h: SARS-CoV-2 infected host cell proteomics reveal potential therapy targets {https://www.nature.com/articles/s41586-020-2332-7}	5	-1.48	213|2026|7171|64175|91624	ALB|ENO2|TPM4|P3H1|NEXN
COVID069	Proteome_Bouhaddou_Vero_E6_12h_Down	53	Proteome, Vero_E6, SARS-CoV-2 vs Control, 12h: The Global Phosphorylation Landscape of SARS-CoV-2 Infection {https://linkinghub.elsevier.com/retrieve/pii/S0092-8674(20)30811-4}	6	-1.97	2|174|213|800|2192|7057	A2M|AFP|ALB|CALD1|FBLN1|THBS1
COVID071	Proteome_Bouhaddou_Vero_E6_24h_Down	97	Proteome, Vero_E6, SARS-CoV-2 vs Control, 24h: The Global Phosphorylation Landscape of SARS-CoV-2 Infection {https://linkinghub.elsevier.com/retrieve/pii/S0092-8674(20)30811-4}	8	-1.67	2|174|213|1200|1277|2192|2817|7057	A2M|AFP|ALB|TPP1|COL1A1|FBLN1|GPC1|THBS1
COVID073	Proteome_Bouhaddou_Vero_E6_2h_Down	43	Proteome, Vero_E6, SARS-CoV-2 vs Control, 2h: The Global Phosphorylation Landscape of SARS-CoV-2 Infection {https://linkinghub.elsevier.com/retrieve/pii/S0092-8674(20)30811-4}	6	-2.42	2|174|213|1277|2192|7057	A2M|AFP|ALB|COL1A1|FBLN1|THBS1
COVID075	Proteome_Bouhaddou_Vero_E6_4h_Down	33	Proteome, Vero_E6, SARS-CoV-2 vs Control, 4h: The Global Phosphorylation Landscape of SARS-CoV-2 Infection {https://linkinghub.elsevier.com/retrieve/pii/S0092-8674(20)30811-4}	5	-2.25	2|174|213|2192|7057	A2M|AFP|ALB|FBLN1|THBS1
COVID077	Proteome_Bouhaddou_Vero_E6_8h_Down	45	Proteome, Vero_E6, SARS-CoV-2 vs Control, 8h: The Global Phosphorylation Landscape of SARS-CoV-2 Infection {https://linkinghub.elsevier.com/retrieve/pii/S0092-8674(20)30811-4}	5	-1.69	2|174|213|2192|7057	A2M|AFP|ALB|FBLN1|THBS1
COVID236	Proteome_Klann_Caco-2_24h_Down	300	Proteome, Caco-2, SARS-CoV-2 vs Mock, 24h: Growth factor receptor signaling inhibition prevents SARSCoV-2 replication {https://www.sciencedirect.com/science/article/pii/S1097276520305499}	11	-0.31	335|1200|1291|2192|3915|4666|5111|5351|5660|5928|10128	APOA1|TPP1|COL6A1|FBLN1|LAMC1|NACA|PCNA|PLOD1|PSAP|RBBP4|LRPPRC
COVID237	Proteome_Klann_Caco-2_24h_Up	75	Proteome, Caco-2, SARS-CoV-2 vs Mock, 24h: Growth factor receptor signaling inhibition prevents SARSCoV-2 replication {https://www.sciencedirect.com/science/article/pii/S1097276520305499}	1	-0.03	5054	SERPINE1
COVID207	Proteome_Li_Urine-mild-vs-healthy_Down	99	Proteome, Urine, SARS-CoV-2 (mild) vs Healthy: Urine Proteome of COVID-19 Patients {https://www.medrxiv.org/content/10.1101/2020.05.02.20088666v1}	12	-3.73	335|347|1277|1293|1464|1508|3339|4758|5660|57124|83442|114990	APOA1|APOD|COL1A1|COL6A3|CSPG4|CTSB|HSPG2|NEU1|PSAP|CD248|SH3BGRL3|VASN
COVID206	Proteome_Li_Urine-mild-vs-healthy_Up	86	Proteome, Urine, SARS-CoV-2 (mild) vs Healthy: Urine Proteome of COVID-19 Patients {https://www.medrxiv.org/content/10.1101/2020.05.02.20088666v1}	8	-1.96	396|811|1192|3009|4478|7184|8531|10493	ARHGDIA|CALR|CLIC1|H1-5|MSN|HSP90B1|YBX3|VAT1
COVID209	Proteome_Li_Urine-recovery-vs-healthy_Down	127	Proteome, Urine, SARS-CoV-2 (in recovery) vs Healthy: Urine Proteome of COVID-19 Patients {https://www.medrxiv.org/content/10.1101/2020.05.02.20088666v1}	6	-0.53	347|1277|1743|4676|5479|11167	APOD|COL1A1|DLST|NAP1L4|PPIB|FSTL1
COVID208	Proteome_Li_Urine-recovery-vs-healthy_Up	153	Proteome, Urine, SARS-CoV-2 (in recovery) vs Healthy: Urine Proteome of COVID-19 Patients {https://www.medrxiv.org/content/10.1101/2020.05.02.20088666v1}	16	-4.00	308|506|1509|2316|2318|2335|2764|3692|4638|7529|7531|7532|10493|10971|51596|84817	ANXA5|ATP5F1B|CTSD|FLNA|FLNC|FN1|GMFB|EIF6|MYLK|YWHAB|YWHAE|YWHAG|VAT1|YWHAQ|CUTA|TXNDC17
COVID205	Proteome_Li_Urine-severe-vs-healthy_Down	171	Proteome, Urine, SARS-CoV-2 (severe) vs Healthy: Urine Proteome of COVID-19 Patients {https://www.medrxiv.org/content/10.1101/2020.05.02.20088666v1}	16	-3.44	335|347|1278|1291|1293|1303|1464|1508|3312|3339|3371|5660|7531|7534|57124|114990	APOA1|APOD|COL1A2|COL6A1|COL6A3|COL12A1|CSPG4|CTSB|HSPA8|HSPG2|TNC|PSAP|YWHAE|YWHAZ|CD248|VASN
COVID204	Proteome_Li_Urine-severe-vs-healthy_Up	84	Proteome, Urine, SARS-CoV-2 (severe) vs Healthy: Urine Proteome of COVID-19 Patients {https://www.medrxiv.org/content/10.1101/2020.05.02.20088666v1}	16	-7.51	396|811|1398|2764|3009|4000|4478|5216|7165|7184|8531|10493|10525|23593|58478|84817	ARHGDIA|CALR|CRK|GMFB|H1-5|LMNA|MSN|PFN1|TPD52L2|HSP90B1|YBX3|VAT1|HYOU1|HEBP2|ENOPH1|TXNDC17
COVID215	Proteome_Shen_Serum-nonCovid-vs-healthy_Down	13	Proteome, Serum, Non-SARS-CoV-2 patient vs Healthy: Proteomic and Metabolomic Characterization of COVID-19 Patient Sera {https://www.sciencedirect.com/science/article/pii/S0092867420306279?via%3Dihub}	1	-0.43	7057	THBS1
COVID217	Proteome_Shen_Serum-nonsevere-vs-healthy_Down	23	Proteome, Serum, SARS-CoV-2 (mild) vs Healthy: Proteomic and Metabolomic Characterization of COVID-19 Patient Sera {https://www.sciencedirect.com/science/article/pii/S0092867420306279?via%3Dihub}	3	-1.34	2316|3309|7057	FLNA|HSPA5|THBS1
COVID216	Proteome_Shen_Serum-nonsevere-vs-healthy_Up	21	Proteome, Serum, SARS-CoV-2 (mild) vs Healthy: Proteomic and Metabolomic Characterization of COVID-19 Patient Sera {https://www.sciencedirect.com/science/article/pii/S0092867420306279?via%3Dihub}	1	-0.28	347	APOD
COVID213	Proteome_Shen_Serum-severe-vs-healthy_Down	59	Proteome, Serum, SARS-CoV-2 (severe) vs Healthy: Proteomic and Metabolomic Characterization of COVID-19 Patient Sera {https://www.sciencedirect.com/science/article/pii/S0092867420306279?via%3Dihub}	8	-2.98	213|335|2316|2335|2934|3309|5216|7057	ALB|APOA1|FLNA|FN1|GSN|HSPA5|PFN1|THBS1
COVID212	Proteome_Shen_Serum-severe-vs-healthy_Up	63	Proteome, Serum, SARS-CoV-2 (severe) vs Healthy: Proteomic and Metabolomic Characterization of COVID-19 Patient Sera {https://www.sciencedirect.com/science/article/pii/S0092867420306279?via%3Dihub}	1	-0.05	3936	LCP1
COVID211	Proteome_Shen_Serum-severe-vs-nonsevere_Down	16	Proteome, Serum, SARS-CoV-2 (severe) vs SARS-CoV-2 (mild): Proteomic and Metabolomic Characterization of COVID-19 Patient Sera {https://www.sciencedirect.com/science/article/pii/S0092867420306279?via%3Dihub}	2	-0.97	213|2335	ALB|FN1
COVID210	Proteome_Shen_Serum-severe-vs-nonsevere_Up	26	Proteome, Serum, SARS-CoV-2 (severe) vs SARS-CoV-2 (mild): Proteomic and Metabolomic Characterization of COVID-19 Patient Sera {https://www.sciencedirect.com/science/article/pii/S0092867420306279?via%3Dihub}	1	-0.22	3936	LCP1
COVID138	Proteome_Stukalov_A549_72h_E_Down	242	Proteome, A549, E vs Control, 72h: Multi-level proteomics reveals host-perturbation strategies of SARS-CoV-2 and SARS-CoV {https://www.biorxiv.org/content/10.1101/2020.06.17.156455v1}	27	-6.95	396|871|1315|1642|2597|3192|3308|3313|3912|4641|5687|5725|5935|6635|6709|6711|6749|8662|9343|10130|10923|11100|11198|23020|30846|56886|100240709	ARHGDIA|SERPINH1|COPB1|DDB1|GAPDH|HNRNPU|HSPA4|HSPA9|LAMB1|MYO1C|PSMA6|PTBP1|RBM3|SNRPE|SPTAN1|SPTBN1|SSRP1|EIF3B|EFTUD2|PDIA6|SUB1|HNRNPUL1|SUPT16H|SNRNP200|EHD2|UGGT1|GAPDHP44
COVID139	Proteome_Stukalov_A549_72h_E_Up	190	Proteome, A549, E vs Control, 72h: Multi-level proteomics reveals host-perturbation strategies of SARS-CoV-2 and SARS-CoV {https://www.biorxiv.org/content/10.1101/2020.06.17.156455v1}	19	-4.38	213|821|1984|3189|3476|4869|5216|6129|6135|6136|6520|6628|7169|7171|7345|9991|79026|83660|220988	ALB|CANX|EIF5A|HNRNPH3|IGBP1|NPM1|PFN1|RPL7|RPL11|RPL12|SLC3A2|SNRPB|TPM2|TPM4|UCHL1|PTBP3|AHNAK|TLN2|HNRNPA3
COVID140	Proteome_Stukalov_A549_72h_M_Down	173	Proteome, A549, M vs Control, 72h: Multi-level proteomics reveals host-perturbation strategies of SARS-CoV-2 and SARS-CoV {https://www.biorxiv.org/content/10.1101/2020.06.17.156455v1}	18	-4.40	871|2335|2597|3192|3308|3313|4641|5687|5725|6635|6711|8662|10130|10923|11198|30846|56886|100240709	SERPINH1|FN1|GAPDH|HNRNPU|HSPA4|HSPA9|MYO1C|PSMA6|PTBP1|SNRPE|SPTBN1|EIF3B|PDIA6|SUB1|SUPT16H|EHD2|UGGT1|GAPDHP44
COVID141	Proteome_Stukalov_A549_72h_M_Up	103	Proteome, A549, M vs Control, 72h: Multi-level proteomics reveals host-perturbation strategies of SARS-CoV-2 and SARS-CoV {https://www.biorxiv.org/content/10.1101/2020.06.17.156455v1}	8	-1.53	213|4869|5216|6128|6135|6923|7169|79026	ALB|NPM1|PFN1|RPL6|RPL11|ELOB|TPM2|AHNAK
COVID170	Proteome_Stukalov_A549_72h_N_Down	139	Proteome, A549, N vs Control, 72h: Multi-level proteomics reveals host-perturbation strategies of SARS-CoV-2 and SARS-CoV {https://www.biorxiv.org/content/10.1101/2020.06.17.156455v1}	14	-3.40	871|2817|3308|3309|3313|3315|3912|5687|5694|8665|10130|11198|25932|56886	SERPINH1|GPC1|HSPA4|HSPA5|HSPA9|HSPB1|LAMB1|PSMA6|PSMB6|EIF3F|PDIA6|SUPT16H|CLIC4|UGGT1
COVID171	Proteome_Stukalov_A549_72h_N_Up	102	Proteome, A549, N vs Control, 72h: Multi-level proteomics reveals host-perturbation strategies of SARS-CoV-2 and SARS-CoV {https://www.biorxiv.org/content/10.1101/2020.06.17.156455v1}	6	-0.82	213|1152|2495|4869|6129|7171	ALB|CKB|FTH1|NPM1|RPL7|TPM4
COVID154	Proteome_Stukalov_A549_72h_NSP1_Down	213	Proteome, A549, NSP1 vs Control, 72h: Multi-level proteomics reveals host-perturbation strategies of SARS-CoV-2 and SARS-CoV {https://www.biorxiv.org/content/10.1101/2020.06.17.156455v1}	17	-2.84	821|829|1736|1743|3185|3189|3309|5034|6125|6129|6187|6633|7057|10492|51596|81567|81611	CANX|CAPZA1|DKC1|DLST|HNRNPF|HNRNPH3|HSPA5|P4HB|RPL5|RPL7|RPS2|SNRPD2|THBS1|SYNCRIP|CUTA|TXNDC5|ANP32E
COVID155	Proteome_Stukalov_A549_72h_NSP1_Up	129	Proteome, A549, NSP1 vs Control, 72h: Multi-level proteomics reveals host-perturbation strategies of SARS-CoV-2 and SARS-CoV {https://www.biorxiv.org/content/10.1101/2020.06.17.156455v1}	3	-0.08	2664|5202|10383	GDI1|PFDN2|TUBB4B
COVID143	Proteome_Stukalov_A549_72h_NSP10_Up	48	Proteome, A549, NSP10 vs Control, 72h: Multi-level proteomics reveals host-perturbation strategies of SARS-CoV-2 and SARS-CoV {https://www.biorxiv.org/content/10.1101/2020.06.17.156455v1}	3	-0.62	213|2316|5591	ALB|FLNA|PRKDC
COVID144	Proteome_Stukalov_A549_72h_NSP12_Down	211	Proteome, A549, NSP12 vs Control, 72h: Multi-level proteomics reveals host-perturbation strategies of SARS-CoV-2 and SARS-CoV {https://www.biorxiv.org/content/10.1101/2020.06.17.156455v1}	13	-1.43	308|1200|3074|3178|3476|4641|4666|5339|7169|7178|7277|7295|7345	ANXA5|TPP1|HEXB|HNRNPA1|IGBP1|MYO1C|NACA|PLEC|TPM2|TPT1|TUBA4A|TXN|UCHL1
COVID145	Proteome_Stukalov_A549_72h_NSP12_Up	41	Proteome, A549, NSP12 vs Control, 72h: Multi-level proteomics reveals host-perturbation strategies of SARS-CoV-2 and SARS-CoV {https://www.biorxiv.org/content/10.1101/2020.06.17.156455v1}	5	-1.85	3069|5935|6632|9961|50951	HDLBP|RBM3|SNRPD1|MVP|MMVP1
COVID146	Proteome_Stukalov_A549_72h_NSP13_Down	96	Proteome, A549, NSP13 vs Control, 72h: Multi-level proteomics reveals host-perturbation strategies of SARS-CoV-2 and SARS-CoV {https://www.biorxiv.org/content/10.1101/2020.06.17.156455v1}	11	-3.26	87|2316|3688|4131|4638|4641|7168|7169|23193|27044|81567	ACTN1|FLNA|ITGB1|MAP1B|MYLK|MYO1C|TPM1|TPM2|GANAB|SND1|TXNDC5
COVID147	Proteome_Stukalov_A549_72h_NSP13_Up	121	Proteome, A549, NSP13 vs Control, 72h: Multi-level proteomics reveals host-perturbation strategies of SARS-CoV-2 and SARS-CoV {https://www.biorxiv.org/content/10.1101/2020.06.17.156455v1}	7	-0.86	16|1984|4926|5111|6628|7178|91624	AARS1|EIF5A|NUMA1|PCNA|SNRPB|TPT1|NEXN
COVID148	Proteome_Stukalov_A549_72h_NSP14_Down	38	Proteome, A549, NSP14 vs Control, 72h: Multi-level proteomics reveals host-perturbation strategies of SARS-CoV-2 and SARS-CoV {https://www.biorxiv.org/content/10.1101/2020.06.17.156455v1}	1	-0.13	5216	PFN1
COVID149	Proteome_Stukalov_A549_72h_NSP14_Up	45	Proteome, A549, NSP14 vs Control, 72h: Multi-level proteomics reveals host-perturbation strategies of SARS-CoV-2 and SARS-CoV {https://www.biorxiv.org/content/10.1101/2020.06.17.156455v1}	3	-0.67	3320|51596|203068	HSP90AA1|CUTA|TUBB
COVID150	Proteome_Stukalov_A549_72h_NSP15_Down	34	Proteome, A549, NSP15 vs Control, 72h: Multi-level proteomics reveals host-perturbation strategies of SARS-CoV-2 and SARS-CoV {https://www.biorxiv.org/content/10.1101/2020.06.17.156455v1}	4	-1.51	2495|3956|4641|345651	FTH1|LGALS1|MYO1C|ACTBL2
COVID151	Proteome_Stukalov_A549_72h_NSP15_Up	69	Proteome, A549, NSP15 vs Control, 72h: Multi-level proteomics reveals host-perturbation strategies of SARS-CoV-2 and SARS-CoV {https://www.biorxiv.org/content/10.1101/2020.06.17.156455v1}	2	-0.15	6632|7094	SNRPD1|TLN1
COVID152	Proteome_Stukalov_A549_72h_NSP16_Down	39	Proteome, A549, NSP16 vs Control, 72h: Multi-level proteomics reveals host-perturbation strategies of SARS-CoV-2 and SARS-CoV {https://www.biorxiv.org/content/10.1101/2020.06.17.156455v1}	1	-0.12	4641	MYO1C
COVID153	Proteome_Stukalov_A549_72h_NSP16_Up	65	Proteome, A549, NSP16 vs Control, 72h: Multi-level proteomics reveals host-perturbation strategies of SARS-CoV-2 and SARS-CoV {https://www.biorxiv.org/content/10.1101/2020.06.17.156455v1}	2	-0.17	3006|7094	H1-2|TLN1
COVID156	Proteome_Stukalov_A549_72h_NSP2_Down	121	Proteome, A549, NSP2 vs Control, 72h: Multi-level proteomics reveals host-perturbation strategies of SARS-CoV-2 and SARS-CoV {https://www.biorxiv.org/content/10.1101/2020.06.17.156455v1}	7	-0.86	213|708|3192|3956|4869|30846|284119	ALB|C1QBP|HNRNPU|LGALS1|NPM1|EHD2|CAVIN1
COVID157	Proteome_Stukalov_A549_72h_NSP2_Up	70	Proteome, A549, NSP2 vs Control, 72h: Multi-level proteomics reveals host-perturbation strategies of SARS-CoV-2 and SARS-CoV {https://www.biorxiv.org/content/10.1101/2020.06.17.156455v1}	3	-0.34	59|4627|6135	ACTA2|MYH9|RPL11
COVID158	Proteome_Stukalov_A549_72h_NSP3_MACROD_Down	48	Proteome, A549, NSP3_MACROD vs Control, 72h: Multi-level proteomics reveals host-perturbation strategies of SARS-CoV-2 and SARS-CoV {https://www.biorxiv.org/content/10.1101/2020.06.17.156455v1}	4	-1.05	3956|5935|7431|345651	LGALS1|RBM3|VIM|ACTBL2
COVID159	Proteome_Stukalov_A549_72h_NSP3_MACROD_Up	79	Proteome, A549, NSP3_MACROD vs Control, 72h: Multi-level proteomics reveals host-perturbation strategies of SARS-CoV-2 and SARS-CoV {https://www.biorxiv.org/content/10.1101/2020.06.17.156455v1}	5	-0.83	811|3303|9295|10130|10935	CALR|HSPA1A|SRSF11|PDIA6|PRDX3
COVID160	Proteome_Stukalov_A549_72h_NSP4_Down	42	Proteome, A549, NSP4 vs Control, 72h: Multi-level proteomics reveals host-perturbation strategies of SARS-CoV-2 and SARS-CoV {https://www.biorxiv.org/content/10.1101/2020.06.17.156455v1}	2	-0.36	4673|4926	NAP1L1|NUMA1
COVID161	Proteome_Stukalov_A549_72h_NSP4_Up	82	Proteome, A549, NSP4 vs Control, 72h: Multi-level proteomics reveals host-perturbation strategies of SARS-CoV-2 and SARS-CoV {https://www.biorxiv.org/content/10.1101/2020.06.17.156455v1}	5	-0.78	2130|2192|3068|6427|10923	EWSR1|FBLN1|HDGF|SRSF2|SUB1
COVID162	Proteome_Stukalov_A549_72h_NSP6_Down	68	Proteome, A549, NSP6 vs Control, 72h: Multi-level proteomics reveals host-perturbation strategies of SARS-CoV-2 and SARS-CoV {https://www.biorxiv.org/content/10.1101/2020.06.17.156455v1}	4	-0.66	1200|1509|3074|11140	TPP1|CTSD|HEXB|CDC37
COVID163	Proteome_Stukalov_A549_72h_NSP6_Up	65	Proteome, A549, NSP6 vs Control, 72h: Multi-level proteomics reveals host-perturbation strategies of SARS-CoV-2 and SARS-CoV {https://www.biorxiv.org/content/10.1101/2020.06.17.156455v1}	3	-0.39	821|1280|6632	CANX|COL2A1|SNRPD1
COVID164	Proteome_Stukalov_A549_72h_NSP7_Down	34	Proteome, A549, NSP7 vs Control, 72h: Multi-level proteomics reveals host-perturbation strategies of SARS-CoV-2 and SARS-CoV {https://www.biorxiv.org/content/10.1101/2020.06.17.156455v1}	1	-0.15	5935	RBM3
COVID165	Proteome_Stukalov_A549_72h_NSP7_Up	40	Proteome, A549, NSP7 vs Control, 72h: Multi-level proteomics reveals host-perturbation strategies of SARS-CoV-2 and SARS-CoV {https://www.biorxiv.org/content/10.1101/2020.06.17.156455v1}	2	-0.38	9961|50951	MVP|MMVP1
COVID166	Proteome_Stukalov_A549_72h_NSP8_Down	61	Proteome, A549, NSP8 vs Control, 72h: Multi-level proteomics reveals host-perturbation strategies of SARS-CoV-2 and SARS-CoV {https://www.biorxiv.org/content/10.1101/2020.06.17.156455v1}	9	-3.57	1915|2969|3183|7345|7534|10970|11100|94239|100093631	EEF1A1|GTF2I|HNRNPC|UCHL1|YWHAZ|CKAP4|HNRNPUL1|H2AZ2|GTF2IP4
COVID167	Proteome_Stukalov_A549_72h_NSP8_Up	52	Proteome, A549, NSP8 vs Control, 72h: Multi-level proteomics reveals host-perturbation strategies of SARS-CoV-2 and SARS-CoV {https://www.biorxiv.org/content/10.1101/2020.06.17.156455v1}	1	-0.07	5660	PSAP
COVID168	Proteome_Stukalov_A549_72h_NSP9_Down	42	Proteome, A549, NSP9 vs Control, 72h: Multi-level proteomics reveals host-perturbation strategies of SARS-CoV-2 and SARS-CoV {https://www.biorxiv.org/content/10.1101/2020.06.17.156455v1}	2	-0.36	59|5216	ACTA2|PFN1
COVID169	Proteome_Stukalov_A549_72h_NSP9_Up	55	Proteome, A549, NSP9 vs Control, 72h: Multi-level proteomics reveals host-perturbation strategies of SARS-CoV-2 and SARS-CoV {https://www.biorxiv.org/content/10.1101/2020.06.17.156455v1}	1	-0.06	5591	PRKDC
COVID172	Proteome_Stukalov_A549_72h_ORF3_Down	300	Proteome, A549, ORF3 vs Control, 72h: Multi-level proteomics reveals host-perturbation strategies of SARS-CoV-2 and SARS-CoV {https://www.biorxiv.org/content/10.1101/2020.06.17.156455v1}	42	-13.93	1642|1665|1973|2130|2547|2597|2969|3068|3192|3276|3308|3313|4666|4678|4735|5111|5725|6138|6181|6418|6628|6741|6749|7168|7169|7170|7317|7520|8125|8662|9343|10055|10541|10923|11100|11198|22929|30846|84790|203068|100093631|100240709	DDB1|DHX15|EIF4A1|EWSR1|XRCC6|GAPDH|GTF2I|HDGF|HNRNPU|PRMT1|HSPA4|HSPA9|NACA|NASP|SEPTIN2|PCNA|PTBP1|RPL15|RPLP2|SET|SNRPB|SSB|SSRP1|TPM1|TPM2|TPM3|UBA1|XRCC5|ANP32A|EIF3B|EFTUD2|SAE1|ANP32B|SUB1|HNRNPUL1|SUPT16H|SEPHS1|EHD2|TUBA1C|TUBB|GTF2IP4|GAPDHP44
COVID173	Proteome_Stukalov_A549_72h_ORF3_Up	293	Proteome, A549, ORF3 vs Control, 72h: Multi-level proteomics reveals host-perturbation strategies of SARS-CoV-2 and SARS-CoV {https://www.biorxiv.org/content/10.1101/2020.06.17.156455v1}	27	-5.31	308|821|1280|1509|2194|2335|2495|2539|2923|3320|3339|3476|3915|4758|5034|5479|5660|6520|7184|7296|7879|9295|9961|10493|11157|50951|81567	ANXA5|CANX|COL2A1|CTSD|FASN|FN1|FTH1|G6PD|PDIA3|HSP90AA1|HSPG2|IGBP1|LAMC1|NEU1|P4HB|PPIB|PSAP|SLC3A2|HSP90B1|TXNRD1|RAB7A|SRSF11|MVP|VAT1|LSM6|MMVP1|TXNDC5
COVID174	Proteome_Stukalov_A549_72h_ORF6_Down	79	Proteome, A549, ORF6 vs Control, 72h: Multi-level proteomics reveals host-perturbation strategies of SARS-CoV-2 and SARS-CoV {https://www.biorxiv.org/content/10.1101/2020.06.17.156455v1}	3	-0.27	1398|8661|91624	CRK|EIF3A|NEXN
COVID175	Proteome_Stukalov_A549_72h_ORF6_Up	91	Proteome, A549, ORF6 vs Control, 72h: Multi-level proteomics reveals host-perturbation strategies of SARS-CoV-2 and SARS-CoV {https://www.biorxiv.org/content/10.1101/2020.06.17.156455v1}	4	-0.40	3608|9961|50951|203068	ILF2|MVP|MMVP1|TUBB
COVID176	Proteome_Stukalov_A549_72h_ORF7A_Down	67	Proteome, A549, ORF7A vs Control, 72h: Multi-level proteomics reveals host-perturbation strategies of SARS-CoV-2 and SARS-CoV {https://www.biorxiv.org/content/10.1101/2020.06.17.156455v1}	5	-1.06	829|1508|3074|4126|6238	CAPZA1|CTSB|HEXB|MANBA|RRBP1
COVID177	Proteome_Stukalov_A549_72h_ORF7A_Up	74	Proteome, A549, ORF7A vs Control, 72h: Multi-level proteomics reveals host-perturbation strategies of SARS-CoV-2 and SARS-CoV {https://www.biorxiv.org/content/10.1101/2020.06.17.156455v1}	2	-0.13	2194|5591	FASN|PRKDC
COVID178	Proteome_Stukalov_A549_72h_ORF7B_Down	123	Proteome, A549, ORF7B vs Control, 72h: Multi-level proteomics reveals host-perturbation strategies of SARS-CoV-2 and SARS-CoV {https://www.biorxiv.org/content/10.1101/2020.06.17.156455v1}	9	-1.52	829|1508|1509|1981|3074|4126|6238|7919|81567	CAPZA1|CTSB|CTSD|EIF4G1|HEXB|MANBA|RRBP1|DDX39B|TXNDC5
COVID179	Proteome_Stukalov_A549_72h_ORF7B_Up	130	Proteome, A549, ORF7B vs Control, 72h: Multi-level proteomics reveals host-perturbation strategies of SARS-CoV-2 and SARS-CoV {https://www.biorxiv.org/content/10.1101/2020.06.17.156455v1}	4	-0.17	1938|2194|3189|5591	EEF2|FASN|HNRNPH3|PRKDC
COVID180	Proteome_Stukalov_A549_72h_ORF8_Down	63	Proteome, A549, ORF8 vs Control, 72h: Multi-level proteomics reveals host-perturbation strategies of SARS-CoV-2 and SARS-CoV {https://www.biorxiv.org/content/10.1101/2020.06.17.156455v1}	2	-0.18	2023|7345	ENO1|UCHL1
COVID181	Proteome_Stukalov_A549_72h_ORF8_Up	80	Proteome, A549, ORF8 vs Control, 72h: Multi-level proteomics reveals host-perturbation strategies of SARS-CoV-2 and SARS-CoV {https://www.biorxiv.org/content/10.1101/2020.06.17.156455v1}	10	-3.31	81|87|3309|4676|7184|7415|9601|10130|81611|114990	ACTN4|ACTN1|HSPA5|NAP1L4|HSP90B1|VCP|PDIA4|PDIA6|ANP32E|VASN
COVID182	Proteome_Stukalov_A549_72h_ORF9B_Down	219	Proteome, A549, ORF9B vs Control, 72h: Multi-level proteomics reveals host-perturbation strategies of SARS-CoV-2 and SARS-CoV {https://www.biorxiv.org/content/10.1101/2020.06.17.156455v1}	5	-0.05	213|813|829|7345|84817	ALB|CALU|CAPZA1|UCHL1|TXNDC17
COVID183	Proteome_Stukalov_A549_72h_ORF9B_Up	116	Proteome, A549, ORF9B vs Control, 72h: Multi-level proteomics reveals host-perturbation strategies of SARS-CoV-2 and SARS-CoV {https://www.biorxiv.org/content/10.1101/2020.06.17.156455v1}	6	-0.64	4926|5935|6741|6749|7415|81611	NUMA1|RBM3|SSB|SSRP1|VCP|ANP32E
COVID184	Proteome_Stukalov_A549_72h_S_Down	48	Proteome, A549, S vs Control, 72h: Multi-level proteomics reveals host-perturbation strategies of SARS-CoV-2 and SARS-CoV {https://www.biorxiv.org/content/10.1101/2020.06.17.156455v1}	3	-0.62	59|10923|345651	ACTA2|SUB1|ACTBL2
COVID185	Proteome_Stukalov_A549_72h_S_Up	63	Proteome, A549, S vs Control, 72h: Multi-level proteomics reveals host-perturbation strategies of SARS-CoV-2 and SARS-CoV {https://www.biorxiv.org/content/10.1101/2020.06.17.156455v1}	2	-0.18	1277|1984	COL1A1|EIF5A
COVID134	Proteome_Stukalov_A549-ACE2_24h_Down	300	Proteome, A549-ACE2, SARS-CoV-2 vs Mock, 24h: Multi-level proteomics reveals host-perturbation strategies of SARS-CoV-2 and SARS-CoV {https://www.biorxiv.org/content/10.1101/2020.06.17.156455v1}	8	-0.08	1200|1981|3178|5660|5935|6238|8030|23020	TPP1|EIF4G1|HNRNPA1|PSAP|RBM3|RRBP1|CCDC6|SNRNP200
COVID135	Proteome_Stukalov_A549-ACE2_24h_Up	133	Proteome, A549-ACE2, SARS-CoV-2 vs Mock, 24h: Multi-level proteomics reveals host-perturbation strategies of SARS-CoV-2 and SARS-CoV {https://www.biorxiv.org/content/10.1101/2020.06.17.156455v1}	28	-13.90	302|304|392|824|1808|2026|2316|2317|2335|2539|2934|3315|3956|4000|4131|5054|6175|6520|7168|7171|7296|7531|9961|30846|50951|55110|57819|284119	ANXA2|ANXA2P2|ARHGAP1|CAPN2|DPYSL2|ENO2|FLNA|FLNB|FN1|G6PD|GSN|HSPB1|LGALS1|LMNA|MAP1B|SERPINE1|RPLP0|SLC3A2|TPM1|TPM4|TXNRD1|YWHAE|MVP|EHD2|MMVP1|MAGOHB|LSM2|CAVIN1
COVID137	Proteome_Stukalov_A549-ACE2_6h_Up	8	Proteome, A549-ACE2, SARS-CoV-2 vs Mock, 6h: Multi-level proteomics reveals host-perturbation strategies of SARS-CoV-2 and SARS-CoV {https://www.biorxiv.org/content/10.1101/2020.06.17.156455v1}	2	-1.52	2335|5054	FN1|SERPINE1
COVID005	RNA_Appelberg_Huh-7_72h_Down	299	RNA-seq, Huh-7, SARS-CoV-2 vs uninfected, 72h: Dysregulation in mTOR/HIF-1 signaling identified by proteo-transcriptomics of SARS-CoV-2 infected cells {https://www.biorxiv.org/content/10.1101/2020.04.30.070383v1}	14	-0.76	396|824|1627|2316|3006|3303|3315|4000|4627|5339|6923|10383|10763|284119	ARHGDIA|CAPN2|DBN1|FLNA|H1-2|HSPA1A|HSPB1|LMNA|MYH9|PLEC|ELOB|TUBB4B|NES|CAVIN1
COVID006	RNA_Appelberg_Huh-7_72h_Up	300	RNA-seq, Huh-7, SARS-CoV-2 vs uninfected, 72h: Dysregulation in mTOR/HIF-1 signaling identified by proteo-transcriptomics of SARS-CoV-2 infected cells {https://www.biorxiv.org/content/10.1101/2020.04.30.070383v1}	2	-0.00	2026|5054	ENO2|SERPINE1
COVID007	RNA_Blanco-Melo_A549_Down	300	RNA-seq, A549, SARS-CoV-2 vs uninfected, 9h: Imbalanced host response to SARS-CoV-2 drives development of COVID-19 {https://www.cell.com/pb-assets/products/coronavirus/CELL_CELL-D-20-00985.pdf}	15	-0.95	81|309|811|2194|2539|3303|3312|3320|4001|5111|5216|7277|10212|10383|84823	ACTN4|ANXA6|CALR|FASN|G6PD|HSPA1A|HSPA8|HSP90AA1|LMNB1|PCNA|PFN1|TUBA4A|DDX39A|TUBB4B|LMNB2
COVID008	RNA_Blanco-Melo_A549_Up	300	RNA-seq, A549, SARS-CoV-2 vs uninfected, 9h: Imbalanced host response to SARS-CoV-2 drives development of COVID-19 {https://www.cell.com/pb-assets/products/coronavirus/CELL_CELL-D-20-00985.pdf}	10	-0.21	586|1289|1303|2317|4131|4673|5054|11167|25932|79026	BCAT1|COL5A1|COL12A1|FLNB|MAP1B|NAP1L1|SERPINE1|FSTL1|CLIC4|AHNAK
COVID009	RNA_Blanco-Melo_A549-ACE2_Down	207	RNA-seq, A549 w/ exogenous ACE2, SARS-CoV-2 vs uninfected, 9h: Imbalanced host response to SARS-CoV-2 drives development of COVID-19 {https://www.cell.com/pb-assets/products/coronavirus/CELL_CELL-D-20-00985.pdf}	25	-7.15	81|302|304|832|871|1291|2539|2817|2934|3339|3371|3912|3956|4627|5054|5351|5660|7057|7277|7431|8974|10072|10763|79026|83442	ACTN4|ANXA2|ANXA2P2|CAPZB|SERPINH1|COL6A1|G6PD|GPC1|GSN|HSPG2|TNC|LAMB1|LGALS1|MYH9|SERPINE1|PLOD1|PSAP|THBS1|TUBA4A|VIM|P4HA2|DPP3|NES|AHNAK|SH3BGRL3
COVID010	RNA_Blanco-Melo_A549-ACE2_Up	300	RNA-seq, A549 w/ exogenous ACE2, SARS-CoV-2 vs uninfected, 9h: Imbalanced host response to SARS-CoV-2 drives development of COVID-19 {https://www.cell.com/pb-assets/products/coronavirus/CELL_CELL-D-20-00985.pdf}	3	-0.00	3189|8349|126298	HNRNPH3|H2BC21|IRGQ
COVID011	RNA_Blanco-Melo_A549-ACE2-ruxolitinib_Down	234	RNA-seq, A549 w/ exogenous ACE2, SARS-CoV-2 and ruxolitinib vs SARS-CoV-2, 9h: Imbalanced host response to SARS-CoV-2 drives development of COVID-19 {https://www.cell.com/pb-assets/products/coronavirus/CELL_CELL-D-20-00985.pdf}	4	-0.01	4343|6238|7453|11167	MOV10|RRBP1|WARS1|FSTL1
COVID015	RNA_Blanco-Melo_Calu-3_Down	300	RNA-seq, Calu-3, SARS-CoV-2 vs uninfected, 9h: Imbalanced host response to SARS-CoV-2 drives development of COVID-19 {https://www.cell.com/pb-assets/products/coronavirus/CELL_CELL-D-20-00985.pdf}	14	-0.75	2194|3303|3312|4001|4628|4830|5216|5691|6023|6427|10072|10383|10726|84823	FASN|HSPA1A|HSPA8|LMNB1|MYH10|NME1|PFN1|PSMB3|RMRP|SRSF2|DPP3|TUBB4B|NUDC|LMNB2
COVID016	RNA_Blanco-Melo_Calu-3_Up	300	RNA-seq, Calu-3, SARS-CoV-2 vs uninfected, 9h: Imbalanced host response to SARS-CoV-2 drives development of COVID-19 {https://www.cell.com/pb-assets/products/coronavirus/CELL_CELL-D-20-00985.pdf}	5	-0.01	2317|4131|5054|7057|7453	FLNB|MAP1B|SERPINE1|THBS1|WARS1
COVID017	RNA_Blanco-Melo_Lung_Down	262	RNA-seq, Lung, SARS-CoV-2 vs uninfected, post-mortem: Imbalanced host response to SARS-CoV-2 drives development of COVID-19 {https://www.cell.com/pb-assets/products/coronavirus/CELL_CELL-D-20-00985.pdf}	3	-0.00	60|3936|8349	ACTB|LCP1|H2BC21
COVID018	RNA_Blanco-Melo_Lung_Up	84	RNA-seq, Lung, SARS-CoV-2 vs uninfected, post-mortem: Imbalanced host response to SARS-CoV-2 drives development of COVID-19 {https://www.cell.com/pb-assets/products/coronavirus/CELL_CELL-D-20-00985.pdf}	5	-0.75	7277|10383|10694|10763|11140	TUBA4A|TUBB4B|CCT8|NES|CDC37
COVID019	RNA_Blanco-Melo_NHBE_Down	11	RNA-seq, NHBE, SARS-CoV-2 vs uninfected, 24h: Imbalanced host response to SARS-CoV-2 drives development of COVID-19 {https://www.cell.com/pb-assets/products/coronavirus/CELL_CELL-D-20-00985.pdf}	1	-0.49	4638	MYLK
COVID022	RNA_Keller_B-cells-CD21pos_infection_Up	275	RNA-seq, B cells, SARS-CoV-2 (CD21+) vs uninfected (CD21+): Gene expression in CD21low and CD21pos B cells from CVID patients	7	-0.07	347|1508|1808|4343|7453|9961|50951	APOD|CTSB|DPYSL2|MOV10|WARS1|MVP|MMVP1
COVID023	RNA_Keller_B-cells-Infected_CD21pos_Down	284	RNA-seq, B cells, SARS-CoV-2 (CD21+) vs SARS-CoV-2 (CD21 low): Gene expression in CD21low and CD21pos B cells from CVID patients	7	-0.06	302|2934|3315|6238|7533|9397|10536	ANXA2|GSN|HSPB1|RRBP1|YWHAH|NMT2|P3H3
COVID024	RNA_Keller_B-cells-Infected_CD21pos_Up	300	RNA-seq, B cells, SARS-CoV-2 (CD21+) vs SARS-CoV-2 (CD21 low): Gene expression in CD21low and CD21pos B cells from CVID patients	1	-0.00	23593	HEBP2
COVID027	RNA_Lamers_intestinal-organoid_expansion_Down	267	RNA-seq, intestinal-organoid (expansion medium), SARS-CoV-2 vs uninfected, 60h: SARS-CoV-2 productively infects human gut enterocytes {https://science.sciencemag.org/content/early/2020/04/30/science.abc1669.long}	9	-0.22	2026|2664|2934|3006|3315|3956|5660|8974|10493	ENO2|GDI1|GSN|H1-2|HSPB1|LGALS1|PSAP|P4HA2|VAT1
COVID028	RNA_Lamers_intestinal-organoid_expansion_Up	172	RNA-seq, intestinal-organoid (expansion medium), SARS-CoV-2 vs uninfected, 60h: SARS-CoV-2 productively infects human gut enterocytes {https://science.sciencemag.org/content/early/2020/04/30/science.abc1669.long}	11	-1.38	1736|2130|3312|4830|5111|5707|6023|6427|7168|84790|106480180	DKC1|EWSR1|HSPA8|NME1|PCNA|PSMD1|RMRP|SRSF2|TPM1|TUBA1C|RNU1-93P
COVID029	RNA_Liao_BALF-mild_Down	300	RNA-seq, BALF, SARS-CoV-2 (mild) vs uninfected: The landscape of lung bronchoalveolar immune cells in COVID-19 revealed by single-cell RNA sequencing {https://www.medrxiv.org/content/10.1101/2020.02.23.20026690v1}	10	-0.21	3187|3646|4673|6129|6138|6181|7532|10330|27044|126298	HNRNPH1|EIF3E|NAP1L1|RPL7|RPL15|RPLP2|YWHAG|CNPY2|SND1|IRGQ
COVID030	RNA_Liao_BALF-mild_Up	300	RNA-seq, BALF, SARS-CoV-2 (mild) vs uninfected: The landscape of lung bronchoalveolar immune cells in COVID-19 revealed by single-cell RNA sequencing {https://www.medrxiv.org/content/10.1101/2020.02.23.20026690v1}	2	-0.00	4131|56616	MAP1B|DIABLO
COVID031	RNA_Liao_BALF-severe_Down	300	RNA-seq, BALF, SARS-CoV-2 (severe) vs uninfected: The landscape of lung bronchoalveolar immune cells in COVID-19 revealed by single-cell RNA sequencing {https://www.medrxiv.org/content/10.1101/2020.02.23.20026690v1}	1	-0.00	3646	EIF3E
COVID032	RNA_Liao_BALF-severe_Up	300	RNA-seq, BALF, SARS-CoV-2 (severe) vs uninfected: The landscape of lung bronchoalveolar immune cells in COVID-19 revealed by single-cell RNA sequencing {https://www.medrxiv.org/content/10.1101/2020.02.23.20026690v1}	2	-0.00	2317|56616	FLNB|DIABLO
COVID033	RNA_Liao_BALF-severe-vs-mild_Down	300	RNA-seq, BALF, SARS-CoV-2 (severe) vs SARS-CoV-2 (mild): The landscape of lung bronchoalveolar immune cells in COVID-19 revealed by single-cell RNA sequencing {https://www.medrxiv.org/content/10.1101/2020.02.23.20026690v1}	1	-0.00	3912	LAMB1
COVID034	RNA_Liao_BALF-severe-vs-mild_Up	300	RNA-seq, BALF, SARS-CoV-2 (severe) vs SARS-CoV-2 (mild): The landscape of lung bronchoalveolar immune cells in COVID-19 revealed by single-cell RNA sequencing {https://www.medrxiv.org/content/10.1101/2020.02.23.20026690v1}	7	-0.04	3915|5054|5358|7165|7171|10970|284119	LAMC1|SERPINE1|PLS3|TPD52L2|TPM4|CKAP4|CAVIN1
COVID240	RNA_Lieberman_Nasopharynx_High_vs_Low_Down	190	RNA-seq, Nasopharynx, SARS-CoV-2 High Viral Load vs SARS-CoV-2 Low Viral Load: In vivo antiviral host response to SARS-CoV-2 by viral load, sex, and age {https://www.biorxiv.org/content/10.1101/2020.06.22.165225v1 }	11	-1.13	2597|4627|5351|5591|5935|6138|6202|6203|7178|26986|100240709	GAPDH|MYH9|PLOD1|PRKDC|RBM3|RPL15|RPS8|RPS9|TPT1|PABPC1|GAPDHP44
COVID241	RNA_Lieberman_Nasopharynx_High_vs_Low_Up	173	RNA-seq, Nasopharynx, SARS-CoV-2 High Viral Load vs SARS-CoV-2 Low Viral Load: In vivo antiviral host response to SARS-CoV-2 by viral load, sex, and age {https://www.biorxiv.org/content/10.1101/2020.06.22.165225v1 }	5	-0.13	3309|3312|3320|7453|91624	HSPA5|HSPA8|HSP90AA1|WARS1|NEXN
COVID238	RNA_Lieberman_Nasopharynx_Infected_vs_Neg_Down	43	RNA-seq, Nasopharynx, SARS-CoV-2 vs Negative: In vivo antiviral host response to SARS-CoV-2 by viral load, sex, and age {https://www.biorxiv.org/content/10.1101/2020.06.22.165225v1 }	13	-8.82	801|1915|1938|1982|2597|4735|6128|6138|6175|6189|6191|6202|100240709	CALM1|EEF1A1|EEF2|EIF4G2|GAPDH|SEPTIN2|RPL6|RPL15|RPLP0|RPS3A|RPS4X|RPS8|GAPDHP44
COVID239	RNA_Lieberman_Nasopharynx_Infected_vs_Neg_Up	41	RNA-seq, Nasopharynx, SARS-CoV-2 vs Negative: In vivo antiviral host response to SARS-CoV-2 by viral load, sex, and age {https://www.biorxiv.org/content/10.1101/2020.06.22.165225v1 }	1	-0.11	7453	WARS1
COVID243	RNA_Riva_Vero-E6_24h_Up	300	RNA-seq, Vero-E6, SARS-CoV-2 vs Control, 24h: Discovery of SARS-CoV-2 antiviral drugs through large-scale compound repurposing {https://www.nature.com/articles/s41586-020-2577-1}	5	-0.01	1938|6181|7057|7178|8340	EEF2|RPLP2|THBS1|TPT1|H2BC13
COVID186	RNA_Stukalov_A549-ACE2_12h_Down	19	RNA-seq, A549-ACE2, SARS-CoV-2 vs Mock, 12h: Multi-level proteomics reveals host-perturbation strategies of SARS-CoV-2 and SARS-CoV {https://www.biorxiv.org/content/10.1101/2020.06.17.156455v1}	1	-0.30	1152	CKB
COVID188	RNA_Stukalov_A549-ACE2_18h_Down	33	RNA-seq, A549-ACE2, SARS-CoV-2 vs Mock, 18h: Multi-level proteomics reveals host-perturbation strategies of SARS-CoV-2 and SARS-CoV {https://www.biorxiv.org/content/10.1101/2020.06.17.156455v1}	1	-0.16	1152	CKB
COVID190	RNA_Stukalov_A549-ACE2_24h_Down	39	RNA-seq, A549-ACE2, SARS-CoV-2 vs Mock, 24h: Multi-level proteomics reveals host-perturbation strategies of SARS-CoV-2 and SARS-CoV {https://www.biorxiv.org/content/10.1101/2020.06.17.156455v1}	2	-0.39	1152|4628	CKB|MYH10
COVID192	RNA_Stukalov_A549-ACE2_30h_Down	102	RNA-seq, A549-ACE2, SARS-CoV-2 vs Mock, 30h: Multi-level proteomics reveals host-perturbation strategies of SARS-CoV-2 and SARS-CoV {https://www.biorxiv.org/content/10.1101/2020.06.17.156455v1}	2	-0.06	1152|4343	CKB|MOV10
COVID193	RNA_Stukalov_A549-ACE2_30h_Up	297	RNA-seq, A549-ACE2, SARS-CoV-2 vs Mock, 30h: Multi-level proteomics reveals host-perturbation strategies of SARS-CoV-2 and SARS-CoV {https://www.biorxiv.org/content/10.1101/2020.06.17.156455v1}	7	-0.04	3192|4131|5339|7431|8349|9991|284119	HNRNPU|MAP1B|PLEC|VIM|H2BC21|PTBP3|CAVIN1
COVID196	RNA_Stukalov_A549-ACE2_6h_Down	16	RNA-seq, A549-ACE2, SARS-CoV-2 vs Mock, 6h: Multi-level proteomics reveals host-perturbation strategies of SARS-CoV-2 and SARS-CoV {https://www.biorxiv.org/content/10.1101/2020.06.17.156455v1}	1	-0.36	1152	CKB
COVID036	RNA_Sun_Calu-3_0h_Up	300	RNA-seq, Calu-3, SARS-CoV-2 vs uninfected, 0h: Comparative transcriptome analysis reveals the intensive early-stage responses of host cells to SARS-CoV-2 infection {https://www.biorxiv.org/content/10.1101/2020.04.30.071274v1}	2	-0.00	5054|5687	SERPINE1|PSMA6
COVID037	RNA_Sun_Calu-3_12h_Down	300	RNA-seq, Calu-3, SARS-CoV-2 vs uninfected, 12h: Comparative transcriptome analysis reveals the intensive early-stage responses of host cells to SARS-CoV-2 infection {https://www.biorxiv.org/content/10.1101/2020.04.30.071274v1}	49	-19.12	60|81|302|308|506|801|811|813|1192|1736|1915|2023|2923|4001|4627|5036|5111|5216|5591|5660|5688|5691|5695|6128|6141|6191|6427|6633|6634|7170|7171|7184|7295|7296|7341|7411|7431|7531|7879|8125|9601|10487|10549|10935|10971|23193|79026|94239|203068	ACTB|ACTN4|ANXA2|ANXA5|ATP5F1B|CALM1|CALR|CALU|CLIC1|DKC1|EEF1A1|ENO1|PDIA3|LMNB1|MYH9|PA2G4|PCNA|PFN1|PRKDC|PSAP|PSMA7|PSMB3|PSMB7|RPL6|RPL18|RPS4X|SRSF2|SNRPD2|SNRPD3|TPM3|TPM4|HSP90B1|TXN|TXNRD1|SUMO1|VBP1|VIM|YWHAE|RAB7A|ANP32A|PDIA4|CAP1|PRDX4|PRDX3|YWHAQ|GANAB|AHNAK|H2AZ2|TUBB
COVID039	RNA_Sun_Calu-3_24h_Down	300	RNA-seq, Calu-3, SARS-CoV-2 vs uninfected, 24h: Comparative transcriptome analysis reveals the intensive early-stage responses of host cells to SARS-CoV-2 infection {https://www.biorxiv.org/content/10.1101/2020.04.30.071274v1}	58	-26.62	60|302|506|801|811|813|821|1192|1736|1915|1933|2665|2923|3185|3326|3329|3688|3912|4001|4666|4869|5358|5591|5660|6125|6128|6129|6136|6138|6146|6175|6191|6222|6418|6611|7168|7170|7171|7184|7295|7296|7520|7529|7534|8125|10130|10487|10576|10694|10935|10971|11051|11328|27336|56886|79026|203068|100131863	ACTB|ANXA2|ATP5F1B|CALM1|CALR|CALU|CANX|CLIC1|DKC1|EEF1A1|EEF1B2|GDI2|PDIA3|HNRNPF|HSP90AB1|HSPD1|ITGB1|LAMB1|LMNB1|NACA|NPM1|PLS3|PRKDC|PSAP|RPL5|RPL6|RPL7|RPL12|RPL15|RPL22|RPLP0|RPS4X|RPS18|SET|SMS|TPM1|TPM3|TPM4|HSP90B1|TXN|TXNRD1|XRCC5|YWHAB|YWHAZ|ANP32A|PDIA6|CAP1|CCT2|CCT8|PRDX3|YWHAQ|NUDT21|FKBP9|HTATSF1|UGGT1|AHNAK|TUBB|RPS18P5
COVID040	RNA_Sun_Calu-3_24h_Up	300	RNA-seq, Calu-3, SARS-CoV-2 vs uninfected, 24h: Comparative transcriptome analysis reveals the intensive early-stage responses of host cells to SARS-CoV-2 infection {https://www.biorxiv.org/content/10.1101/2020.04.30.071274v1}	4	-0.00	1303|2130|3183|8239	COL12A1|EWSR1|HNRNPC|USP9X
COVID202	RNA_Vanderheiden_pHAE_48h_Down	193	RNA-seq, pHAE, SARS-CoV-2 vs Mock, 48h: Type I and Type III IFN Restrict SARS-CoV-2 Infection of Human Airway Epithelial Cultures {https://www.biorxiv.org/content/10.1101/2020.05.19.105437v1}	3	-0.01	1634|4638|25878	DCN|MYLK|MXRA5
COVID203	RNA_Vanderheiden_pHAE_48h_Up	158	RNA-seq, pHAE, SARS-CoV-2 vs Mock, 48h: Type I and Type III IFN Restrict SARS-CoV-2 Infection of Human Airway Epithelial Cultures {https://www.biorxiv.org/content/10.1101/2020.05.19.105437v1}	2	-0.01	1277|345651	COL1A1|ACTBL2
COVID336	RNA_Wilk_B-cells_patient-C1A-mild_Down	62	scRNA-seq, B cells, SARS-CoV-2 vs Healthy, 9d post onset: A single-cell atlas of the peripheral immune response to severe COVID-19 {https://www.medrxiv.org/content/10.1101/2020.04.17.20069930v1.full.pdf}	7	-2.22	1915|1933|1938|4666|4673|7178|26986	EEF1A1|EEF1B2|EEF2|NACA|NAP1L1|TPT1|PABPC1
COVID335	RNA_Wilk_B-cells_patient-C1A-mild_Up	64	scRNA-seq, B cells, SARS-CoV-2 vs Healthy, 9d post onset: A single-cell atlas of the peripheral immune response to severe COVID-19 {https://www.medrxiv.org/content/10.1101/2020.04.17.20069930v1.full.pdf}	12	-5.70	811|821|2923|3069|3309|5034|5660|6238|7184|9601|10130|10923	CALR|CANX|PDIA3|HDLBP|HSPA5|P4HB|PSAP|RRBP1|HSP90B1|PDIA4|PDIA6|SUB1
COVID338	RNA_Wilk_B-cells_patient-C1B-severe_Down	78	scRNA-seq, B cells, SARS-CoV-2 vs Healthy, 11d post onset: A single-cell atlas of the peripheral immune response to severe COVID-19 {https://www.medrxiv.org/content/10.1101/2020.04.17.20069930v1.full.pdf}	7	-1.70	1915|1936|1938|4666|4673|26986|79026	EEF1A1|EEF1D|EEF2|NACA|NAP1L1|PABPC1|AHNAK
COVID337	RNA_Wilk_B-cells_patient-C1B-severe_Up	107	scRNA-seq, B cells, SARS-CoV-2 vs Healthy, 11d post onset: A single-cell atlas of the peripheral immune response to severe COVID-19 {https://www.medrxiv.org/content/10.1101/2020.04.17.20069930v1.full.pdf}	19	-8.28	811|813|821|3069|3309|5034|5660|6238|7184|7415|7431|7453|9276|9601|10130|10525|10923|10970|51726	CALR|CALU|CANX|HDLBP|HSPA5|P4HB|PSAP|RRBP1|HSP90B1|VCP|VIM|WARS1|COPB2|PDIA4|PDIA6|HYOU1|SUB1|CKAP4|DNAJB11
COVID340	RNA_Wilk_B-cells_patient-C2_Down	21	scRNA-seq, B cells, SARS-CoV-2 vs Healthy, 16d post onset: A single-cell atlas of the peripheral immune response to severe COVID-19 {https://www.medrxiv.org/content/10.1101/2020.04.17.20069930v1.full.pdf}	4	-2.24	1915|1936|3312|79026	EEF1A1|EEF1D|HSPA8|AHNAK
COVID339	RNA_Wilk_B-cells_patient-C2_Up	35	scRNA-seq, B cells, SARS-CoV-2 vs Healthy, 16d post onset: A single-cell atlas of the peripheral immune response to severe COVID-19 {https://www.medrxiv.org/content/10.1101/2020.04.17.20069930v1.full.pdf}	7	-3.73	811|3069|3309|6238|7184|9601|10130	CALR|HDLBP|HSPA5|RRBP1|HSP90B1|PDIA4|PDIA6
COVID342	RNA_Wilk_B-cells_patient-C3_Down	30	scRNA-seq, B cells, SARS-CoV-2 vs Healthy, 9d post onset: A single-cell atlas of the peripheral immune response to severe COVID-19 {https://www.medrxiv.org/content/10.1101/2020.04.17.20069930v1.full.pdf}	3	-1.05	1915|4627|79026	EEF1A1|MYH9|AHNAK
COVID341	RNA_Wilk_B-cells_patient-C3_Up	84	scRNA-seq, B cells, SARS-CoV-2 vs Healthy, 9d post onset: A single-cell atlas of the peripheral immune response to severe COVID-19 {https://www.medrxiv.org/content/10.1101/2020.04.17.20069930v1.full.pdf}	25	-16.28	811|813|821|2023|2597|2923|3069|3309|3312|3320|3326|3329|5034|6238|7184|7415|7431|7531|9601|10130|10525|10923|10970|51726|100240709	CALR|CALU|CANX|ENO1|GAPDH|PDIA3|HDLBP|HSPA5|HSPA8|HSP90AA1|HSP90AB1|HSPD1|P4HB|RRBP1|HSP90B1|VCP|VIM|YWHAE|PDIA4|PDIA6|HYOU1|SUB1|CKAP4|DNAJB11|GAPDHP44
COVID344	RNA_Wilk_B-cells_patient-C4_Down	172	scRNA-seq, B cells, SARS-CoV-2 vs Healthy, 9d post onset: A single-cell atlas of the peripheral immune response to severe COVID-19 {https://www.medrxiv.org/content/10.1101/2020.04.17.20069930v1.full.pdf}	11	-1.38	1915|1933|1936|1938|4666|4673|7178|8665|9295|9987|26986	EEF1A1|EEF1B2|EEF1D|EEF2|NACA|NAP1L1|TPT1|EIF3F|SRSF11|HNRNPDL|PABPC1
COVID343	RNA_Wilk_B-cells_patient-C4_Up	126	scRNA-seq, B cells, SARS-CoV-2 vs Healthy, 9d post onset: A single-cell atlas of the peripheral immune response to severe COVID-19 {https://www.medrxiv.org/content/10.1101/2020.04.17.20069930v1.full.pdf}	25	-11.85	60|811|821|1213|1981|2023|2597|3069|3309|3329|5034|5660|6238|7184|7415|7453|9276|9601|10130|10525|10923|10970|27044|51726|100240709	ACTB|CALR|CANX|CLTC|EIF4G1|ENO1|GAPDH|HDLBP|HSPA5|HSPD1|P4HB|PSAP|RRBP1|HSP90B1|VCP|WARS1|COPB2|PDIA4|PDIA6|HYOU1|SUB1|CKAP4|SND1|DNAJB11|GAPDHP44
COVID346	RNA_Wilk_B-cells_patient-C5_Down	184	scRNA-seq, B cells, SARS-CoV-2 vs Healthy, 15d post onset: A single-cell atlas of the peripheral immune response to severe COVID-19 {https://www.medrxiv.org/content/10.1101/2020.04.17.20069930v1.full.pdf}	12	-1.52	1915|1933|1936|1938|4666|4673|7178|8665|9295|9987|23451|26986	EEF1A1|EEF1B2|EEF1D|EEF2|NACA|NAP1L1|TPT1|EIF3F|SRSF11|HNRNPDL|SF3B1|PABPC1
COVID345	RNA_Wilk_B-cells_patient-C5_Up	119	scRNA-seq, B cells, SARS-CoV-2 vs Healthy, 15d post onset: A single-cell atlas of the peripheral immune response to severe COVID-19 {https://www.medrxiv.org/content/10.1101/2020.04.17.20069930v1.full.pdf}	24	-11.56	811|821|1981|2597|2923|3069|3309|3312|3329|3688|5034|5479|6238|7184|7415|7453|7531|9601|10130|10525|10923|27044|51726|100240709	CALR|CANX|EIF4G1|GAPDH|PDIA3|HDLBP|HSPA5|HSPA8|HSPD1|ITGB1|P4HB|PPIB|RRBP1|HSP90B1|VCP|WARS1|YWHAE|PDIA4|PDIA6|HYOU1|SUB1|SND1|DNAJB11|GAPDHP44
COVID348	RNA_Wilk_B-cells_patient-C6_Down	34	scRNA-seq, B cells, SARS-CoV-2 vs Healthy, 2d post onset: A single-cell atlas of the peripheral immune response to severe COVID-19 {https://www.medrxiv.org/content/10.1101/2020.04.17.20069930v1.full.pdf}	6	-2.96	1915|1938|4673|7178|26986|79026	EEF1A1|EEF2|NAP1L1|TPT1|PABPC1|AHNAK
COVID347	RNA_Wilk_B-cells_patient-C6_Up	114	scRNA-seq, B cells, SARS-CoV-2 vs Healthy, 2d post onset: A single-cell atlas of the peripheral immune response to severe COVID-19 {https://www.medrxiv.org/content/10.1101/2020.04.17.20069930v1.full.pdf}	9	-1.71	87|1509|2597|2934|3068|4637|5034|81611|100240709	ACTN1|CTSD|GAPDH|GSN|HDGF|MYL6|P4HB|ANP32E|GAPDHP44
COVID350	RNA_Wilk_B-cells_patient-C7_Down	42	scRNA-seq, B cells, SARS-CoV-2 vs Healthy, 12d post onset: A single-cell atlas of the peripheral immune response to severe COVID-19 {https://www.medrxiv.org/content/10.1101/2020.04.17.20069930v1.full.pdf}	3	-0.73	3181|23451|79026	HNRNPA2B1|SF3B1|AHNAK
COVID245	RNA_Wilk_CD14+Monocytes_patient-C1A-mild_Down	58	scRNA-seq, CD14+ Monocytes, SARS-CoV-2 vs Healthy, 9d post onset: A single-cell atlas of the peripheral immune response to severe COVID-19 {https://www.medrxiv.org/content/10.1101/2020.04.17.20069930v1.full.pdf}	9	-3.75	1915|1938|4666|4673|7178|10491|26986|51386|79026	EEF1A1|EEF2|NACA|NAP1L1|TPT1|CRTAP|PABPC1|EIF3L|AHNAK
COVID244	RNA_Wilk_CD14+Monocytes_patient-C1A-mild_Up	82	scRNA-seq, CD14+ Monocytes, SARS-CoV-2 vs Healthy, 9d post onset: A single-cell atlas of the peripheral immune response to severe COVID-19 {https://www.medrxiv.org/content/10.1101/2020.04.17.20069930v1.full.pdf}	3	-0.25	801|3936|7170	CALM1|LCP1|TPM3
COVID247	RNA_Wilk_CD14+Monocytes_patient-C1B-severe_Down	62	scRNA-seq, CD14+ Monocytes, SARS-CoV-2 vs Healthy, 11d post onset: A single-cell atlas of the peripheral immune response to severe COVID-19 {https://www.medrxiv.org/content/10.1101/2020.04.17.20069930v1.full.pdf}	9	-3.52	1915|1938|3312|3326|4673|5935|7178|26986|51386	EEF1A1|EEF2|HSPA8|HSP90AB1|NAP1L1|RBM3|TPT1|PABPC1|EIF3L
COVID246	RNA_Wilk_CD14+Monocytes_patient-C1B-severe_Up	77	scRNA-seq, CD14+ Monocytes, SARS-CoV-2 vs Healthy, 11d post onset: A single-cell atlas of the peripheral immune response to severe COVID-19 {https://www.medrxiv.org/content/10.1101/2020.04.17.20069930v1.full.pdf}	10	-3.45	60|1508|1509|2023|3936|3956|4001|4627|10487|10970	ACTB|CTSB|CTSD|ENO1|LCP1|LGALS1|LMNB1|MYH9|CAP1|CKAP4
COVID249	RNA_Wilk_CD14+Monocytes_patient-C2_Down	65	scRNA-seq, CD14+ Monocytes, SARS-CoV-2 vs Healthy, 16d post onset: A single-cell atlas of the peripheral immune response to severe COVID-19 {https://www.medrxiv.org/content/10.1101/2020.04.17.20069930v1.full.pdf}	11	-4.82	1915|1938|3312|3326|4666|4673|5660|7178|10491|26986|79026	EEF1A1|EEF2|HSPA8|HSP90AB1|NACA|NAP1L1|PSAP|TPT1|CRTAP|PABPC1|AHNAK
COVID248	RNA_Wilk_CD14+Monocytes_patient-C2_Up	63	scRNA-seq, CD14+ Monocytes, SARS-CoV-2 vs Healthy, 16d post onset: A single-cell atlas of the peripheral immune response to severe COVID-19 {https://www.medrxiv.org/content/10.1101/2020.04.17.20069930v1.full.pdf}	9	-3.47	60|1509|2023|3956|4627|4637|7170|7431|10970	ACTB|CTSD|ENO1|LGALS1|MYH9|MYL6|TPM3|VIM|CKAP4
COVID251	RNA_Wilk_CD14+Monocytes_patient-C3_Down	61	scRNA-seq, CD14+ Monocytes, SARS-CoV-2 vs Healthy, 9d post onset: A single-cell atlas of the peripheral immune response to severe COVID-19 {https://www.medrxiv.org/content/10.1101/2020.04.17.20069930v1.full.pdf}	8	-2.89	1915|1938|4673|5660|7178|10491|26986|79026	EEF1A1|EEF2|NAP1L1|PSAP|TPT1|CRTAP|PABPC1|AHNAK
COVID250	RNA_Wilk_CD14+Monocytes_patient-C3_Up	51	scRNA-seq, CD14+ Monocytes, SARS-CoV-2 vs Healthy, 9d post onset: A single-cell atlas of the peripheral immune response to severe COVID-19 {https://www.medrxiv.org/content/10.1101/2020.04.17.20069930v1.full.pdf}	10	-5.02	60|801|1508|1509|2023|3320|3956|4637|7170|10970	ACTB|CALM1|CTSB|CTSD|ENO1|HSP90AA1|LGALS1|MYL6|TPM3|CKAP4
COVID253	RNA_Wilk_CD14+Monocytes_patient-C4_Down	102	scRNA-seq, CD14+ Monocytes, SARS-CoV-2 vs Healthy, 9d post onset: A single-cell atlas of the peripheral immune response to severe COVID-19 {https://www.medrxiv.org/content/10.1101/2020.04.17.20069930v1.full.pdf}	11	-3.03	1915|1938|4666|4673|5660|5935|7178|8531|10491|26986|51386	EEF1A1|EEF2|NACA|NAP1L1|PSAP|RBM3|TPT1|YBX3|CRTAP|PABPC1|EIF3L
COVID252	RNA_Wilk_CD14+Monocytes_patient-C4_Up	80	scRNA-seq, CD14+ Monocytes, SARS-CoV-2 vs Healthy, 9d post onset: A single-cell atlas of the peripheral immune response to severe COVID-19 {https://www.medrxiv.org/content/10.1101/2020.04.17.20069930v1.full.pdf}	12	-4.66	60|302|811|824|1508|2023|2597|3936|3956|4001|8826|100240709	ACTB|ANXA2|CALR|CAPN2|CTSB|ENO1|GAPDH|LCP1|LGALS1|LMNB1|IQGAP1|GAPDHP44
COVID255	RNA_Wilk_CD14+Monocytes_patient-C5_Down	146	scRNA-seq, CD14+ Monocytes, SARS-CoV-2 vs Healthy, 15d post onset: A single-cell atlas of the peripheral immune response to severe COVID-19 {https://www.medrxiv.org/content/10.1101/2020.04.17.20069930v1.full.pdf}	10	-1.47	1915|1938|4666|4673|5660|7178|10491|26986|51386|79026	EEF1A1|EEF2|NACA|NAP1L1|PSAP|TPT1|CRTAP|PABPC1|EIF3L|AHNAK
COVID254	RNA_Wilk_CD14+Monocytes_patient-C5_Up	106	scRNA-seq, CD14+ Monocytes, SARS-CoV-2 vs Healthy, 15d post onset: A single-cell atlas of the peripheral immune response to severe COVID-19 {https://www.medrxiv.org/content/10.1101/2020.04.17.20069930v1.full.pdf}	23	-11.80	60|302|309|801|811|1508|2023|2597|2923|3309|3312|3320|3326|3956|4001|4637|6238|7170|7171|7184|7532|10487|100240709	ACTB|ANXA2|ANXA6|CALM1|CALR|CTSB|ENO1|GAPDH|PDIA3|HSPA5|HSPA8|HSP90AA1|HSP90AB1|LGALS1|LMNB1|MYL6|RRBP1|TPM3|TPM4|HSP90B1|YWHAG|CAP1|GAPDHP44
COVID257	RNA_Wilk_CD14+Monocytes_patient-C6_Down	89	scRNA-seq, CD14+ Monocytes, SARS-CoV-2 vs Healthy, 2d post onset: A single-cell atlas of the peripheral immune response to severe COVID-19 {https://www.medrxiv.org/content/10.1101/2020.04.17.20069930v1.full.pdf}	14	-5.59	1915|1933|1938|3326|4673|4691|5660|7178|8761|9987|10491|26986|51386|79026	EEF1A1|EEF1B2|EEF2|HSP90AB1|NAP1L1|NCL|PSAP|TPT1|PABPC4|HNRNPDL|CRTAP|PABPC1|EIF3L|AHNAK
COVID256	RNA_Wilk_CD14+Monocytes_patient-C6_Up	157	scRNA-seq, CD14+ Monocytes, SARS-CoV-2 vs Healthy, 2d post onset: A single-cell atlas of the peripheral immune response to severe COVID-19 {https://www.medrxiv.org/content/10.1101/2020.04.17.20069930v1.full.pdf}	21	-6.84	60|302|309|824|1213|1508|1509|2023|2597|3956|4001|4637|6238|7170|7171|7532|8826|9555|10487|10970|100240709	ACTB|ANXA2|ANXA6|CAPN2|CLTC|CTSB|CTSD|ENO1|GAPDH|LGALS1|LMNB1|MYL6|RRBP1|TPM3|TPM4|YWHAG|IQGAP1|MACROH2A1|CAP1|CKAP4|GAPDHP44
COVID259	RNA_Wilk_CD14+Monocytes_patient-C7_Down	34	scRNA-seq, CD14+ Monocytes, SARS-CoV-2 vs Healthy, 12d post onset: A single-cell atlas of the peripheral immune response to severe COVID-19 {https://www.medrxiv.org/content/10.1101/2020.04.17.20069930v1.full.pdf}	4	-1.51	1938|5660|26986|79026	EEF2|PSAP|PABPC1|AHNAK
COVID258	RNA_Wilk_CD14+Monocytes_patient-C7_Up	32	scRNA-seq, CD14+ Monocytes, SARS-CoV-2 vs Healthy, 12d post onset: A single-cell atlas of the peripheral immune response to severe COVID-19 {https://www.medrxiv.org/content/10.1101/2020.04.17.20069930v1.full.pdf}	2	-0.50	7057|7453	THBS1|WARS1
COVID261	RNA_Wilk_CD16+Monocytes_patient-C1A-mild_Down	17	scRNA-seq, CD16+ Monocytes, SARS-CoV-2 vs Healthy, 9d post onset: A single-cell atlas of the peripheral immune response to severe COVID-19 {https://www.medrxiv.org/content/10.1101/2020.04.17.20069930v1.full.pdf}	6	-4.78	1915|1938|4673|7178|26986|79026	EEF1A1|EEF2|NAP1L1|TPT1|PABPC1|AHNAK
COVID263	RNA_Wilk_CD16+Monocytes_patient-C1B-severe_Down	12	scRNA-seq, CD16+ Monocytes, SARS-CoV-2 vs Healthy, 11d post onset: A single-cell atlas of the peripheral immune response to severe COVID-19 {https://www.medrxiv.org/content/10.1101/2020.04.17.20069930v1.full.pdf}	4	-3.22	1915|1938|4673|26986	EEF1A1|EEF2|NAP1L1|PABPC1
COVID265	RNA_Wilk_CD16+Monocytes_patient-C3_Down	1	scRNA-seq, CD16+ Monocytes, SARS-CoV-2 vs Healthy, 9d post onset: A single-cell atlas of the peripheral immune response to severe COVID-19 {https://www.medrxiv.org/content/10.1101/2020.04.17.20069930v1.full.pdf}	1	-1.45	4673	NAP1L1
COVID264	RNA_Wilk_CD16+Monocytes_patient-C3_Up	39	scRNA-seq, CD16+ Monocytes, SARS-CoV-2 vs Healthy, 9d post onset: A single-cell atlas of the peripheral immune response to severe COVID-19 {https://www.medrxiv.org/content/10.1101/2020.04.17.20069930v1.full.pdf}	3	-0.80	1509|3303|3320	CTSD|HSPA1A|HSP90AA1
COVID267	RNA_Wilk_CD16+Monocytes_patient-C4_Down	16	scRNA-seq, CD16+ Monocytes, SARS-CoV-2 vs Healthy, 9d post onset: A single-cell atlas of the peripheral immune response to severe COVID-19 {https://www.medrxiv.org/content/10.1101/2020.04.17.20069930v1.full.pdf}	6	-4.95	1915|1938|4666|4673|7178|26986	EEF1A1|EEF2|NACA|NAP1L1|TPT1|PABPC1
COVID266	RNA_Wilk_CD16+Monocytes_patient-C4_Up	77	scRNA-seq, CD16+ Monocytes, SARS-CoV-2 vs Healthy, 9d post onset: A single-cell atlas of the peripheral immune response to severe COVID-19 {https://www.medrxiv.org/content/10.1101/2020.04.17.20069930v1.full.pdf}	1	-0.03	1200	TPP1
COVID269	RNA_Wilk_CD16+Monocytes_patient-C5_Down	6	scRNA-seq, CD16+ Monocytes, SARS-CoV-2 vs Healthy, 15d post onset: A single-cell atlas of the peripheral immune response to severe COVID-19 {https://www.medrxiv.org/content/10.1101/2020.04.17.20069930v1.full.pdf}	3	-3.09	1915|4673|26986	EEF1A1|NAP1L1|PABPC1
COVID268	RNA_Wilk_CD16+Monocytes_patient-C5_Up	101	scRNA-seq, CD16+ Monocytes, SARS-CoV-2 vs Healthy, 15d post onset: A single-cell atlas of the peripheral immune response to severe COVID-19 {https://www.medrxiv.org/content/10.1101/2020.04.17.20069930v1.full.pdf}	5	-0.54	1508|3315|4000|4001|7171	CTSB|HSPB1|LMNA|LMNB1|TPM4
COVID272	RNA_Wilk_CD16+Monocytes_patient-C7_Down	27	scRNA-seq, CD16+ Monocytes, SARS-CoV-2 vs Healthy, 12d post onset: A single-cell atlas of the peripheral immune response to severe COVID-19 {https://www.medrxiv.org/content/10.1101/2020.04.17.20069930v1.full.pdf}	5	-2.64	3181|3326|4673|26986|79026	HNRNPA2B1|HSP90AB1|NAP1L1|PABPC1|AHNAK
COVID271	RNA_Wilk_CD16+Monocytes_patient-C7_Up	26	scRNA-seq, CD16+ Monocytes, SARS-CoV-2 vs Healthy, 12d post onset: A single-cell atlas of the peripheral immune response to severe COVID-19 {https://www.medrxiv.org/content/10.1101/2020.04.17.20069930v1.full.pdf}	1	-0.22	7453	WARS1
COVID320	RNA_Wilk_CD4+T-cells_patient-C1A-mild_Down	34	scRNA-seq, CD4+ T cells, SARS-CoV-2 vs Healthy, 9d post onset: A single-cell atlas of the peripheral immune response to severe COVID-19 {https://www.medrxiv.org/content/10.1101/2020.04.17.20069930v1.full.pdf}	10	-6.78	1915|1933|1936|1938|3312|4666|4673|7178|26986|51386	EEF1A1|EEF1B2|EEF1D|EEF2|HSPA8|NACA|NAP1L1|TPT1|PABPC1|EIF3L
COVID319	RNA_Wilk_CD4+T-cells_patient-C1A-mild_Up	40	scRNA-seq, CD4+ T cells, SARS-CoV-2 vs Healthy, 9d post onset: A single-cell atlas of the peripheral immune response to severe COVID-19 {https://www.medrxiv.org/content/10.1101/2020.04.17.20069930v1.full.pdf}	3	-0.78	3309|3320|5660	HSPA5|HSP90AA1|PSAP
COVID322	RNA_Wilk_CD4+T-cells_patient-C1B-severe_Down	7	scRNA-seq, CD4+ T cells, SARS-CoV-2 vs Healthy, 11d post onset: A single-cell atlas of the peripheral immune response to severe COVID-19 {https://www.medrxiv.org/content/10.1101/2020.04.17.20069930v1.full.pdf}	2	-1.63	7178|26986	TPT1|PABPC1
COVID321	RNA_Wilk_CD4+T-cells_patient-C1B-severe_Up	13	scRNA-seq, CD4+ T cells, SARS-CoV-2 vs Healthy, 11d post onset: A single-cell atlas of the peripheral immune response to severe COVID-19 {https://www.medrxiv.org/content/10.1101/2020.04.17.20069930v1.full.pdf}	2	-1.12	3936|79026	LCP1|AHNAK
COVID324	RNA_Wilk_CD4+T-cells_patient-C2_Down	10	scRNA-seq, CD4+ T cells, SARS-CoV-2 vs Healthy, 16d post onset: A single-cell atlas of the peripheral immune response to severe COVID-19 {https://www.medrxiv.org/content/10.1101/2020.04.17.20069930v1.full.pdf}	2	-1.33	3312|79026	HSPA8|AHNAK
COVID323	RNA_Wilk_CD4+T-cells_patient-C2_Up	22	scRNA-seq, CD4+ T cells, SARS-CoV-2 vs Healthy, 16d post onset: A single-cell atlas of the peripheral immune response to severe COVID-19 {https://www.medrxiv.org/content/10.1101/2020.04.17.20069930v1.full.pdf}	3	-1.39	3187|6421|654780	HNRNPH1|SFPQ|LOC654780
COVID326	RNA_Wilk_CD4+T-cells_patient-C3_Down	6	scRNA-seq, CD4+ T cells, SARS-CoV-2 vs Healthy, 9d post onset: A single-cell atlas of the peripheral immune response to severe COVID-19 {https://www.medrxiv.org/content/10.1101/2020.04.17.20069930v1.full.pdf}	1	-0.71	79026	AHNAK
COVID325	RNA_Wilk_CD4+T-cells_patient-C3_Up	15	scRNA-seq, CD4+ T cells, SARS-CoV-2 vs Healthy, 9d post onset: A single-cell atlas of the peripheral immune response to severe COVID-19 {https://www.medrxiv.org/content/10.1101/2020.04.17.20069930v1.full.pdf}	3	-1.84	3309|3320|3326	HSPA5|HSP90AA1|HSP90AB1
COVID328	RNA_Wilk_CD4+T-cells_patient-C4_Down	31	scRNA-seq, CD4+ T cells, SARS-CoV-2 vs Healthy, 9d post onset: A single-cell atlas of the peripheral immune response to severe COVID-19 {https://www.medrxiv.org/content/10.1101/2020.04.17.20069930v1.full.pdf}	6	-3.19	1915|1933|1938|7178|9295|26986	EEF1A1|EEF1B2|EEF2|TPT1|SRSF11|PABPC1
COVID327	RNA_Wilk_CD4+T-cells_patient-C4_Up	24	scRNA-seq, CD4+ T cells, SARS-CoV-2 vs Healthy, 9d post onset: A single-cell atlas of the peripheral immune response to severe COVID-19 {https://www.medrxiv.org/content/10.1101/2020.04.17.20069930v1.full.pdf}	3	-1.29	60|811|3936	ACTB|CALR|LCP1
COVID330	RNA_Wilk_CD4+T-cells_patient-C5_Down	32	scRNA-seq, CD4+ T cells, SARS-CoV-2 vs Healthy, 15d post onset: A single-cell atlas of the peripheral immune response to severe COVID-19 {https://www.medrxiv.org/content/10.1101/2020.04.17.20069930v1.full.pdf}	6	-3.11	1915|1933|1938|7178|26986|79026	EEF1A1|EEF1B2|EEF2|TPT1|PABPC1|AHNAK
COVID332	RNA_Wilk_CD4+T-cells_patient-C6_Down	12	scRNA-seq, CD4+ T cells, SARS-CoV-2 vs Healthy, 2d post onset: A single-cell atlas of the peripheral immune response to severe COVID-19 {https://www.medrxiv.org/content/10.1101/2020.04.17.20069930v1.full.pdf}	3	-2.12	1915|1938|7178	EEF1A1|EEF2|TPT1
COVID304	RNA_Wilk_CD8+T-cells_patient-C1A-mild_Down	23	scRNA-seq, CD8+ T cells, SARS-CoV-2 vs Healthy, 9d post onset: A single-cell atlas of the peripheral immune response to severe COVID-19 {https://www.medrxiv.org/content/10.1101/2020.04.17.20069930v1.full.pdf}	8	-6.16	1915|1933|1936|1938|3312|4666|7178|26986	EEF1A1|EEF1B2|EEF1D|EEF2|HSPA8|NACA|TPT1|PABPC1
COVID306	RNA_Wilk_CD8+T-cells_patient-C1B-severe_Down	9	scRNA-seq, CD8+ T cells, SARS-CoV-2 vs Healthy, 11d post onset: A single-cell atlas of the peripheral immune response to severe COVID-19 {https://www.medrxiv.org/content/10.1101/2020.04.17.20069930v1.full.pdf}	4	-3.77	1915|1938|7178|26986	EEF1A1|EEF2|TPT1|PABPC1
COVID308	RNA_Wilk_CD8+T-cells_patient-C2_Down	10	scRNA-seq, CD8+ T cells, SARS-CoV-2 vs Healthy, 16d post onset: A single-cell atlas of the peripheral immune response to severe COVID-19 {https://www.medrxiv.org/content/10.1101/2020.04.17.20069930v1.full.pdf}	3	-2.36	1915|1936|7178	EEF1A1|EEF1D|TPT1
COVID307	RNA_Wilk_CD8+T-cells_patient-C2_Up	11	scRNA-seq, CD8+ T cells, SARS-CoV-2 vs Healthy, 16d post onset: A single-cell atlas of the peripheral immune response to severe COVID-19 {https://www.medrxiv.org/content/10.1101/2020.04.17.20069930v1.full.pdf}	7	-7.72	60|3936|3956|6421|7431|8826|654780	ACTB|LCP1|LGALS1|SFPQ|VIM|IQGAP1|LOC654780
COVID310	RNA_Wilk_CD8+T-cells_patient-C3_Down	5	scRNA-seq, CD8+ T cells, SARS-CoV-2 vs Healthy, 9d post onset: A single-cell atlas of the peripheral immune response to severe COVID-19 {https://www.medrxiv.org/content/10.1101/2020.04.17.20069930v1.full.pdf}	1	-0.78	79026	AHNAK
COVID309	RNA_Wilk_CD8+T-cells_patient-C3_Up	34	scRNA-seq, CD8+ T cells, SARS-CoV-2 vs Healthy, 9d post onset: A single-cell atlas of the peripheral immune response to severe COVID-19 {https://www.medrxiv.org/content/10.1101/2020.04.17.20069930v1.full.pdf}	12	-9.06	60|801|2023|3181|3309|3312|3320|3326|3329|3956|7431|203068	ACTB|CALM1|ENO1|HNRNPA2B1|HSPA5|HSPA8|HSP90AA1|HSP90AB1|HSPD1|LGALS1|VIM|TUBB
COVID312	RNA_Wilk_CD8+T-cells_patient-C4_Down	31	scRNA-seq, CD8+ T cells, SARS-CoV-2 vs Healthy, 9d post onset: A single-cell atlas of the peripheral immune response to severe COVID-19 {https://www.medrxiv.org/content/10.1101/2020.04.17.20069930v1.full.pdf}	5	-2.37	1915|1938|4666|7178|26986	EEF1A1|EEF2|NACA|TPT1|PABPC1
COVID311	RNA_Wilk_CD8+T-cells_patient-C4_Up	22	scRNA-seq, CD8+ T cells, SARS-CoV-2 vs Healthy, 9d post onset: A single-cell atlas of the peripheral immune response to severe COVID-19 {https://www.medrxiv.org/content/10.1101/2020.04.17.20069930v1.full.pdf}	3	-1.39	60|811|3936	ACTB|CALR|LCP1
COVID314	RNA_Wilk_CD8+T-cells_patient-C5_Down	45	scRNA-seq, CD8+ T cells, SARS-CoV-2 vs Healthy, 15d post onset: A single-cell atlas of the peripheral immune response to severe COVID-19 {https://www.medrxiv.org/content/10.1101/2020.04.17.20069930v1.full.pdf}	8	-3.81	1915|1933|1936|1938|4666|7178|26986|79026	EEF1A1|EEF1B2|EEF1D|EEF2|NACA|TPT1|PABPC1|AHNAK
COVID313	RNA_Wilk_CD8+T-cells_patient-C5_Up	43	scRNA-seq, CD8+ T cells, SARS-CoV-2 vs Healthy, 15d post onset: A single-cell atlas of the peripheral immune response to severe COVID-19 {https://www.medrxiv.org/content/10.1101/2020.04.17.20069930v1.full.pdf}	3	-0.71	3006|4001|203068	H1-2|LMNB1|TUBB
COVID316	RNA_Wilk_CD8+T-cells_patient-C6_Down	11	scRNA-seq, CD8+ T cells, SARS-CoV-2 vs Healthy, 2d post onset: A single-cell atlas of the peripheral immune response to severe COVID-19 {https://www.medrxiv.org/content/10.1101/2020.04.17.20069930v1.full.pdf}	3	-2.23	1915|7178|79026	EEF1A1|TPT1|AHNAK
COVID315	RNA_Wilk_CD8+T-cells_patient-C6_Up	43	scRNA-seq, CD8+ T cells, SARS-CoV-2 vs Healthy, 2d post onset: A single-cell atlas of the peripheral immune response to severe COVID-19 {https://www.medrxiv.org/content/10.1101/2020.04.17.20069930v1.full.pdf}	2	-0.34	2597|100240709	GAPDH|GAPDHP44
COVID273	RNA_Wilk_Dendritic-cells_patient-C1A-mild_Up	40	scRNA-seq, Dendritic cells, SARS-CoV-2 vs Healthy, 9d post onset: A single-cell atlas of the peripheral immune response to severe COVID-19 {https://www.medrxiv.org/content/10.1101/2020.04.17.20069930v1.full.pdf}	1	-0.12	3309	HSPA5
COVID278	RNA_Wilk_Dendritic-cells_patient-C3_Up	12	scRNA-seq, Dendritic cells, SARS-CoV-2 vs Healthy, 9d post onset: A single-cell atlas of the peripheral immune response to severe COVID-19 {https://www.medrxiv.org/content/10.1101/2020.04.17.20069930v1.full.pdf}	5	-4.46	3309|3312|3320|3326|3329	HSPA5|HSPA8|HSP90AA1|HSP90AB1|HSPD1
COVID281	RNA_Wilk_Dendritic-cells_patient-C4_Down	18	scRNA-seq, Dendritic cells, SARS-CoV-2 vs Healthy, 9d post onset: A single-cell atlas of the peripheral immune response to severe COVID-19 {https://www.medrxiv.org/content/10.1101/2020.04.17.20069930v1.full.pdf}	7	-5.83	1915|1938|5660|7178|7431|26986|51386	EEF1A1|EEF2|PSAP|TPT1|VIM|PABPC1|EIF3L
COVID283	RNA_Wilk_Dendritic-cells_patient-C5_Down	23	scRNA-seq, Dendritic cells, SARS-CoV-2 vs Healthy, 15d post onset: A single-cell atlas of the peripheral immune response to severe COVID-19 {https://www.medrxiv.org/content/10.1101/2020.04.17.20069930v1.full.pdf}	7	-5.01	1915|1933|1938|4673|7178|26986|51386	EEF1A1|EEF1B2|EEF2|NAP1L1|TPT1|PABPC1|EIF3L
COVID282	RNA_Wilk_Dendritic-cells_patient-C5_Up	73	scRNA-seq, Dendritic cells, SARS-CoV-2 vs Healthy, 15d post onset: A single-cell atlas of the peripheral immune response to severe COVID-19 {https://www.medrxiv.org/content/10.1101/2020.04.17.20069930v1.full.pdf}	13	-5.86	60|801|811|2023|3309|3312|3326|3329|3956|4001|4478|9601|10487	ACTB|CALM1|CALR|ENO1|HSPA5|HSPA8|HSP90AB1|HSPD1|LGALS1|LMNB1|MSN|PDIA4|CAP1
COVID286	RNA_Wilk_Dendritic-cells_patient-C7_Down	27	scRNA-seq, Dendritic cells, SARS-CoV-2 vs Healthy, 12d post onset: A single-cell atlas of the peripheral immune response to severe COVID-19 {https://www.medrxiv.org/content/10.1101/2020.04.17.20069930v1.full.pdf}	3	-1.16	1938|3187|26986	EEF2|HNRNPH1|PABPC1
COVID285	RNA_Wilk_Dendritic-cells_patient-C7_Up	29	scRNA-seq, Dendritic cells, SARS-CoV-2 vs Healthy, 12d post onset: A single-cell atlas of the peripheral immune response to severe COVID-19 {https://www.medrxiv.org/content/10.1101/2020.04.17.20069930v1.full.pdf}	3	-1.09	60|2023|3956	ACTB|ENO1|LGALS1
COVID288	RNA_Wilk_NK-cells_patient-C1A-mild_Down	16	scRNA-seq, NK cells, SARS-CoV-2 vs Healthy, 9d post onset: A single-cell atlas of the peripheral immune response to severe COVID-19 {https://www.medrxiv.org/content/10.1101/2020.04.17.20069930v1.full.pdf}	4	-2.70	1915|1938|3312|7178	EEF1A1|EEF2|HSPA8|TPT1
COVID290	RNA_Wilk_NK-cells_patient-C1B-severe_Down	14	scRNA-seq, NK cells, SARS-CoV-2 vs Healthy, 11d post onset: A single-cell atlas of the peripheral immune response to severe COVID-19 {https://www.medrxiv.org/content/10.1101/2020.04.17.20069930v1.full.pdf}	1	-0.40	26986	PABPC1
COVID292	RNA_Wilk_NK-cells_patient-C2_Down	7	scRNA-seq, NK cells, SARS-CoV-2 vs Healthy, 16d post onset: A single-cell atlas of the peripheral immune response to severe COVID-19 {https://www.medrxiv.org/content/10.1101/2020.04.17.20069930v1.full.pdf}	1	-0.65	3312	HSPA8
COVID291	RNA_Wilk_NK-cells_patient-C2_Up	5	scRNA-seq, NK cells, SARS-CoV-2 vs Healthy, 16d post onset: A single-cell atlas of the peripheral immune response to severe COVID-19 {https://www.medrxiv.org/content/10.1101/2020.04.17.20069930v1.full.pdf}	2	-1.93	60|3187	ACTB|HNRNPH1
COVID294	RNA_Wilk_NK-cells_patient-C3_Down	8	scRNA-seq, NK cells, SARS-CoV-2 vs Healthy, 9d post onset: A single-cell atlas of the peripheral immune response to severe COVID-19 {https://www.medrxiv.org/content/10.1101/2020.04.17.20069930v1.full.pdf}	1	-0.60	79026	AHNAK
COVID293	RNA_Wilk_NK-cells_patient-C3_Up	25	scRNA-seq, NK cells, SARS-CoV-2 vs Healthy, 9d post onset: A single-cell atlas of the peripheral immune response to severe COVID-19 {https://www.medrxiv.org/content/10.1101/2020.04.17.20069930v1.full.pdf}	7	-4.74	60|3309|3312|3320|3326|3956|7431	ACTB|HSPA5|HSPA8|HSP90AA1|HSP90AB1|LGALS1|VIM
COVID296	RNA_Wilk_NK-cells_patient-C4_Down	22	scRNA-seq, NK cells, SARS-CoV-2 vs Healthy, 9d post onset: A single-cell atlas of the peripheral immune response to severe COVID-19 {https://www.medrxiv.org/content/10.1101/2020.04.17.20069930v1.full.pdf}	2	-0.74	1938|7178	EEF2|TPT1
COVID295	RNA_Wilk_NK-cells_patient-C4_Up	24	scRNA-seq, NK cells, SARS-CoV-2 vs Healthy, 9d post onset: A single-cell atlas of the peripheral immune response to severe COVID-19 {https://www.medrxiv.org/content/10.1101/2020.04.17.20069930v1.full.pdf}	3	-1.29	60|811|10487	ACTB|CALR|CAP1
COVID298	RNA_Wilk_NK-cells_patient-C5_Down	29	scRNA-seq, NK cells, SARS-CoV-2 vs Healthy, 15d post onset: A single-cell atlas of the peripheral immune response to severe COVID-19 {https://www.medrxiv.org/content/10.1101/2020.04.17.20069930v1.full.pdf}	4	-1.74	1915|1938|26986|79026	EEF1A1|EEF2|PABPC1|AHNAK
COVID300	RNA_Wilk_NK-cells_patient-C6_Down	4	scRNA-seq, NK cells, SARS-CoV-2 vs Healthy, 2d post onset: A single-cell atlas of the peripheral immune response to severe COVID-19 {https://www.medrxiv.org/content/10.1101/2020.04.17.20069930v1.full.pdf}	1	-0.87	79026	AHNAK
COVID302	RNA_Wilk_NK-cells_patient-C7_Down	30	scRNA-seq, NK cells, SARS-CoV-2 vs Healthy, 12d post onset: A single-cell atlas of the peripheral immune response to severe COVID-19 {https://www.medrxiv.org/content/10.1101/2020.04.17.20069930v1.full.pdf}	6	-3.27	1938|6711|7178|23451|26986|79026	EEF2|SPTBN1|TPT1|SF3B1|PABPC1|AHNAK
COVID043	RNA_Wyler_Caco-2_12h_Down	126	RNA-seq, Caco-2, SARS-CoV-2 vs uninfected, 12h: Bulk and single-cell gene expression profiling of SARS-CoV-2 infected human cell lines identifies molecular targets for therapeutic intervention {https://www.biorxiv.org/content/10.1101/2020.05.05.079194v1}	2	-0.03	174|213	AFP|ALB
COVID045	RNA_Wyler_Caco-2_24h_Down	33	RNA-seq, Caco-2, SARS-CoV-2 vs uninfected, 24h: Bulk and single-cell gene expression profiling of SARS-CoV-2 infected human cell lines identifies molecular targets for therapeutic intervention {https://www.biorxiv.org/content/10.1101/2020.05.05.079194v1}	1	-0.16	174	AFP
COVID046	RNA_Wyler_Caco-2_24h_Up	97	RNA-seq, Caco-2, SARS-CoV-2 vs uninfected, 24h: Bulk and single-cell gene expression profiling of SARS-CoV-2 infected human cell lines identifies molecular targets for therapeutic intervention {https://www.biorxiv.org/content/10.1101/2020.05.05.079194v1}	2	-0.06	5054|8349	SERPINE1|H2BC21
COVID047	RNA_Wyler_Calu-3_12h_Down	195	RNA-seq, Calu-3, SARS-CoV-2 vs uninfected, 12h: Bulk and single-cell gene expression profiling of SARS-CoV-2 infected human cell lines identifies molecular targets for therapeutic intervention {https://www.biorxiv.org/content/10.1101/2020.05.05.079194v1}	3	-0.01	2318|3956|4131	FLNC|LGALS1|MAP1B
COVID048	RNA_Wyler_Calu-3_12h_Up	300	RNA-seq, Calu-3, SARS-CoV-2 vs uninfected, 12h: Bulk and single-cell gene expression profiling of SARS-CoV-2 infected human cell lines identifies molecular targets for therapeutic intervention {https://www.biorxiv.org/content/10.1101/2020.05.05.079194v1}	3	-0.00	4343|7453|8239	MOV10|WARS1|USP9X
COVID049	RNA_Wyler_Calu-3_24h_Down	300	RNA-seq, Calu-3, SARS-CoV-2 vs uninfected, 24h: Bulk and single-cell gene expression profiling of SARS-CoV-2 infected human cell lines identifies molecular targets for therapeutic intervention {https://www.biorxiv.org/content/10.1101/2020.05.05.079194v1}	7	-0.04	1808|4638|5591|7168|7431|10493|79026	DPYSL2|MYLK|PRKDC|TPM1|VIM|VAT1|AHNAK
COVID050	RNA_Wyler_Calu-3_24h_Up	300	RNA-seq, Calu-3, SARS-CoV-2 vs uninfected, 24h: Bulk and single-cell gene expression profiling of SARS-CoV-2 infected human cell lines identifies molecular targets for therapeutic intervention {https://www.biorxiv.org/content/10.1101/2020.05.05.079194v1}	3	-0.00	4343|6520|7453	MOV10|SLC3A2|WARS1
COVID051	RNA_Xiong_BALF_Down	299	RNA-seq, BALF, SARS-CoV-2 vs uninfected: Transcriptomic characteristics of bronchoalveolar lavage fluid and peripheral blood mononuclear cells in COVID-19 patients {https://www.tandfonline.com/ doi/full/10.1080/22221751.2020.1747363}	21	-2.67	396|1642|2316|2934|3688|4000|4627|4926|5339|5351|5589|5976|6520|6628|7057|8662|9343|9601|9961|10130|50951	ARHGDIA|DDB1|FLNA|GSN|ITGB1|LMNA|MYH9|NUMA1|PLEC|PLOD1|PRKCSH|UPF1|SLC3A2|SNRPB|THBS1|EIF3B|EFTUD2|PDIA4|MVP|PDIA6|MMVP1
COVID052	RNA_Xiong_BALF_Up	300	RNA-seq, BALF, SARS-CoV-2 vs uninfected: Transcriptomic characteristics of bronchoalveolar lavage fluid and peripheral blood mononuclear cells in COVID-19 patients {https://www.tandfonline.com/ doi/full/10.1080/22221751.2020.1747363}	12	-0.43	1915|3006|6128|6129|6136|6181|6189|6202|6222|6711|7178|100131863	EEF1A1|H1-2|RPL6|RPL7|RPL12|RPLP2|RPS3A|RPS8|RPS18|SPTBN1|TPT1|RPS18P5
COVID053	RNA_Xiong_PBMC_Down	263	RNA-seq, PBMC, SARS-CoV-2 vs uninfected: Transcriptomic characteristics of bronchoalveolar lavage fluid and peripheral blood mononuclear cells in COVID-19 patients {https://www.tandfonline.com/ doi/full/10.1080/22221751.2020.1747363}	4	-0.01	2|1292|5858|7169	A2M|COL6A2|PZP|TPM2
COVID054	RNA_Xiong_PBMC_Up	300	RNA-seq, PBMC, SARS-CoV-2 vs uninfected: Transcriptomic characteristics of bronchoalveolar lavage fluid and peripheral blood mononuclear cells in COVID-19 patients {https://www.tandfonline.com/ doi/full/10.1080/22221751.2020.1747363}	10	-0.21	506|586|1508|2023|2335|2597|3915|9276|10935|100240709	ATP5F1B|BCAT1|CTSB|ENO1|FN1|GAPDH|LAMC1|COPB2|PRDX3|GAPDHP44
COVID362	RNA_Zhang_B-cells_severe-and-moderate_Up	75	scRNA-seq, B cells, Severe and moderate SARS-CoV-2 vs Healthy donors, Post admission: Single-cell landscape of immunological responses in patients with COVID-19 {https://www.nature.com/articles/s41590-020-0762-x#Sec28}	2	-0.13	5479|10923	PPIB|SUB1
COVID360	RNA_Zhang_B-cells_severe-only_Up	83	scRNA-seq, B cells, Severe SARS-CoV-2 vs Healthy donors, Post admission: Single-cell landscape of immunological responses in patients with COVID-19 {https://www.nature.com/articles/s41590-020-0762-x#Sec28}	20	-11.23	302|506|811|821|1192|2597|2923|3069|3309|3956|5034|5686|5688|6238|7184|7295|9601|10130|10549|100240709	ANXA2|ATP5F1B|CALR|CANX|CLIC1|GAPDH|PDIA3|HDLBP|HSPA5|LGALS1|P4HB|PSMA5|PSMA7|RRBP1|HSP90B1|TXN|PDIA4|PDIA6|PRDX4|GAPDHP44
COVID353	RNA_Zhang_Monocytes_severe-and-moderate_Up	128	scRNA-seq, Monocytes, Severe and moderate SARS-CoV-2 vs Healthy donors, Post admission: Single-cell landscape of immunological responses in patients with COVID-19 {https://www.nature.com/articles/s41590-020-0762-x#Sec28}	5	-0.32	1509|5685|5687|6741|91624	CTSD|PSMA4|PSMA6|SSB|NEXN
COVID351	RNA_Zhang_Monocytes_severe-only_Up	47	scRNA-seq, Monocytes, Severe SARS-CoV-2 vs Healthy donors, Post admission: Single-cell landscape of immunological responses in patients with COVID-19 {https://www.nature.com/articles/s41590-020-0762-x#Sec28}	7	-2.92	309|506|1508|3006|3320|4001|7184	ANXA6|ATP5F1B|CTSB|H1-2|HSP90AA1|LMNB1|HSP90B1
COVID356	RNA_Zhang_NK-cells_severe-and-moderate_Up	96	scRNA-seq, NK cells, Severe and moderate SARS-CoV-2 vs Healthy donors, Post admission: Single-cell landscape of immunological responses in patients with COVID-19 {https://www.nature.com/articles/s41590-020-0762-x#Sec28}	3	-0.18	60|302|5686	ACTB|ANXA2|PSMA5
COVID354	RNA_Zhang_NK-cells_severe-only_Up	45	scRNA-seq, NK cells, Severe SARS-CoV-2 vs Healthy donors, Post admission: Single-cell landscape of immunological responses in patients with COVID-19 {https://www.nature.com/articles/s41590-020-0762-x#Sec28}	4	-1.13	811|1192|3956|5685	CALR|CLIC1|LGALS1|PSMA4
COVID358	RNA_Zhang_T-cells_moderate-only_Up	19	scRNA-seq, T cells, Moderate SARS-CoV-2 vs Healthy donors, Post admission: Single-cell landscape of immunological responses in patients with COVID-19 {https://www.nature.com/articles/s41590-020-0762-x#Sec28}	1	-0.30	309	ANXA6
COVID359	RNA_Zhang_T-cells_severe-and-moderate_Up	140	scRNA-seq, T cells, Severe and moderate SARS-CoV-2 vs Healthy donors, Post admission: Single-cell landscape of immunological responses in patients with COVID-19 {https://www.nature.com/articles/s41590-020-0762-x#Sec28}	6	-0.43	60|302|1192|3956|5686|10487	ACTB|ANXA2|CLIC1|LGALS1|PSMA5|CAP1
COVID357	RNA_Zhang_T-cells_severe-only_Up	79	scRNA-seq, T cells, Severe SARS-CoV-2 vs Healthy donors, Post admission: Single-cell landscape of immunological responses in patients with COVID-19 {https://www.nature.com/articles/s41590-020-0762-x#Sec28}	4	-0.51	506|811|5688|7171	ATP5F1B|CALR|PSMA7|TPM4
COVID226	Translatome_Bojkova_Caco-2_10h_Down	84	Translatome, Caco-2, SARS-CoV-2 vs Control, 10h: SARS-CoV-2 infected host cell proteomics reveal potential therapy targets {https://www.nature.com/articles/s41586-020-2332-7}	13	-5.15	335|1192|1915|3476|4733|5660|5688|5719|6125|6500|10236|10539|56886	APOA1|CLIC1|EEF1A1|IGBP1|DRG1|PSAP|PSMA7|PSMD13|RPL5|SKP1|HNRNPR|GLRX3|UGGT1
COVID228	Translatome_Bojkova_Caco-2_24h_Down	174	Translatome, Caco-2, SARS-CoV-2 vs Control, 24h: SARS-CoV-2 infected host cell proteomics reveal potential therapy targets {https://www.nature.com/articles/s41586-020-2332-7}	18	-4.37	174|372|1508|1509|1639|1915|2318|3006|5111|5660|5861|6500|7184|8239|9601|10128|10935|22913	AFP|ARCN1|CTSB|CTSD|DCTN1|EEF1A1|FLNC|H1-2|PCNA|PSAP|RAB1A|SKP1|HSP90B1|USP9X|PDIA4|LRPPRC|PRDX3|RALY
COVID229	Translatome_Bojkova_Caco-2_24h_Up	44	Translatome, Caco-2, SARS-CoV-2 vs Control, 24h: SARS-CoV-2 infected host cell proteomics reveal potential therapy targets {https://www.nature.com/articles/s41586-020-2332-7}	7	-3.09	1938|2023|5713|6202|6418|7534|84817	EEF2|ENO1|PSMD7|RPS8|SET|YWHAZ|TXNDC17
COVID230	Translatome_Bojkova_Caco-2_2h_Down	18	Translatome, Caco-2, SARS-CoV-2 vs Control, 2h: SARS-CoV-2 infected host cell proteomics reveal potential therapy targets {https://www.nature.com/articles/s41586-020-2332-7}	2	-0.88	3476|10128	IGBP1|LRPPRC
COVID232	Translatome_Bojkova_Caco-2_6h_Down	19	Translatome, Caco-2, SARS-CoV-2 vs Control, 6h: SARS-CoV-2 infected host cell proteomics reveal potential therapy targets {https://www.nature.com/articles/s41586-020-2332-7}	3	-1.55	2969|3069|100093631	GTF2I|HDLBP|GTF2IP4
COVID198	Ubiquitinome_Stukalov_A549-ACE2_24h_Down	202	Ubiquitinome, A549-ACE2, SARS-CoV-2 vs Mock, 24h: Multi-level proteomics reveals host-perturbation strategies of SARS-CoV-2 and SARS-CoV {https://www.biorxiv.org/content/10.1101/2020.06.17.156455v1}	30	-10.71	682|1314|1642|2023|2547|3006|3185|3303|3329|4343|5886|5887|6181|6187|6191|6427|6635|6749|7175|7277|7341|7415|7529|7531|7534|8761|11164|22818|26986|84790	BSG|COPA|DDB1|ENO1|XRCC6|H1-2|HNRNPF|HSPA1A|HSPD1|MOV10|RAD23A|RAD23B|RPLP2|RPS2|RPS4X|SRSF2|SNRPE|SSRP1|TPR|TUBA4A|SUMO1|VCP|YWHAB|YWHAE|YWHAZ|PABPC4|NUDT5|COPZ1|PABPC1|TUBA1C
COVID199	Ubiquitinome_Stukalov_A549-ACE2_24h_Up	300	Ubiquitinome, A549-ACE2, SARS-CoV-2 vs Mock, 24h: Multi-level proteomics reveals host-perturbation strategies of SARS-CoV-2 and SARS-CoV {https://www.biorxiv.org/content/10.1101/2020.06.17.156455v1}	42	-13.93	396|821|1152|1642|1915|1917|1937|1938|1973|2023|2316|2539|2665|3069|3192|3303|3308|3309|3312|3320|3326|4478|5111|5217|5339|5725|6188|6421|6520|6738|6767|7184|7317|7345|7414|7431|8665|9991|10694|10971|11124|654780	ARHGDIA|CANX|CKB|DDB1|EEF1A1|EEF1A2|EEF1G|EEF2|EIF4A1|ENO1|FLNA|G6PD|GDI2|HDLBP|HNRNPU|HSPA1A|HSPA4|HSPA5|HSPA8|HSP90AA1|HSP90AB1|MSN|PCNA|PFN2|PLEC|PTBP1|RPS3|SFPQ|SLC3A2|RO60|ST13|HSP90B1|UBA1|UCHL1|VCL|VIM|EIF3F|PTBP3|CCT8|YWHAQ|FAF1|LOC654780
COVID200	Ubiquitinome_Stukalov_A549-ACE2_6h_Down	255	Ubiquitinome, A549-ACE2, SARS-CoV-2 vs Mock, 6h: Multi-level proteomics reveals host-perturbation strategies of SARS-CoV-2 and SARS-CoV {https://www.biorxiv.org/content/10.1101/2020.06.17.156455v1}	48	-21.44	16|59|60|372|1152|1213|1984|2023|2194|3006|3009|3185|3192|3303|4627|4628|4830|4869|5111|5684|5687|5718|6023|6128|6138|6141|6191|6223|6749|7175|7295|7919|8078|8125|8239|8340|8349|8761|9295|10055|10539|10594|10694|11051|22818|26986|55110|56648	AARS1|ACTA2|ACTB|ARCN1|CKB|CLTC|EIF5A|ENO1|FASN|H1-2|H1-5|HNRNPF|HNRNPU|HSPA1A|MYH9|MYH10|NME1|NPM1|PCNA|PSMA3|PSMA6|PSMD12|RMRP|RPL6|RPL15|RPL18|RPS4X|RPS19|SSRP1|TPR|TXN|DDX39B|USP5|ANP32A|USP9X|H2BC13|H2BC21|PABPC4|SRSF11|SAE1|GLRX3|PRPF8|CCT8|NUDT21|COPZ1|PABPC1|MAGOHB|EIF5A2
COVID201	Ubiquitinome_Stukalov_A549-ACE2_6h_Up	103	Ubiquitinome, A549-ACE2, SARS-CoV-2 vs Mock, 6h: Multi-level proteomics reveals host-perturbation strategies of SARS-CoV-2 and SARS-CoV {https://www.biorxiv.org/content/10.1101/2020.06.17.156455v1}	31	-20.25	302|304|308|1642|1915|1973|3006|3068|3183|3192|3312|3320|3326|3646|4666|4869|5036|5202|5216|6128|6135|6181|6187|6188|6202|7170|7317|8340|10236|10594|84790	ANXA2|ANXA2P2|ANXA5|DDB1|EEF1A1|EIF4A1|H1-2|HDGF|HNRNPC|HNRNPU|HSPA8|HSP90AA1|HSP90AB1|EIF3E|NACA|NPM1|PA2G4|PFDN2|PFN1|RPL6|RPL11|RPLP2|RPS2|RPS3|RPS8|TPM3|UBA1|H2BC13|HNRNPR|PRPF8|TUBA1C

## Sheet: GeneLists
GeneID	Symbol	Total	COVID039: RNA_Sun_Calu-3_24h_Down	COVID200: Ubiquitinome_Stukalov_A549-ACE2_6h_Down	COVID201: Ubiquitinome_Stukalov_A549-ACE2_6h_Up	COVID037: RNA_Sun_Calu-3_12h_Down	COVID341: RNA_Wilk_B-cells_patient-C3_Up	COVID199: Ubiquitinome_Stukalov_A549-ACE2_24h_Up	COVID172: Proteome_Stukalov_A549_72h_ORF3_Down	COVID135: Proteome_Stukalov_A549-ACE2_24h_Up	COVID343: RNA_Wilk_B-cells_patient-C4_Up	COVID254: RNA_Wilk_CD14+Monocytes_patient-C5_Up	COVID345: RNA_Wilk_B-cells_patient-C5_Up	COVID235: Phosphoproteome_Klann_Caco-2_24h_Up	COVID360: RNA_Zhang_B-cells_severe-only_Up	COVID198: Ubiquitinome_Stukalov_A549-ACE2_24h_Down	COVID309: RNA_Wilk_CD8+T-cells_patient-C3_Up	COVID238: RNA_Lieberman_Nasopharynx_Infected_vs_Neg_Down	COVID337: RNA_Wilk_B-cells_patient-C1B-severe_Up	COVID307: RNA_Wilk_CD8+T-cells_patient-C2_Up	COVID062: Phosphoproteome_Bouhaddou_Vero_E6_2h_Up	COVID058: Phosphoproteome_Bouhaddou_Vero_E6_12h_Up	COVID204: Proteome_Li_Urine-severe-vs-healthy_Up	COVID064: Phosphoproteome_Bouhaddou_Vero_E6_4h_Up	COVID009: RNA_Blanco-Melo_A549-ACE2_Down	COVID131: Phosphoproteome_Stukalov_A549-ACE2_24h_Up	COVID138: Proteome_Stukalov_A549_72h_E_Down	COVID256: RNA_Wilk_CD14+Monocytes_patient-C6_Up	COVID320: RNA_Wilk_CD4+T-cells_patient-C1A-mild_Down	COVID304: RNA_Wilk_CD8+T-cells_patient-C1A-mild_Down	COVID066: Phosphoproteome_Bouhaddou_Vero_E6_8h_Up	COVID282: RNA_Wilk_Dendritic-cells_patient-C5_Up	COVID281: RNA_Wilk_Dendritic-cells_patient-C4_Down	COVID335: RNA_Wilk_B-cells_patient-C1A-mild_Up	COVID257: RNA_Wilk_CD14+Monocytes_patient-C6_Down	COVID173: Proteome_Stukalov_A549_72h_ORF3_Up	COVID226: Translatome_Bojkova_Caco-2_10h_Down	COVID250: RNA_Wilk_CD14+Monocytes_patient-C3_Up	COVID283: RNA_Wilk_Dendritic-cells_patient-C5_Down	COVID267: RNA_Wilk_CD16+Monocytes_patient-C4_Down	COVID249: RNA_Wilk_CD14+Monocytes_patient-C2_Down	COVID261: RNA_Wilk_CD16+Monocytes_patient-C1A-mild_Down	COVID293: RNA_Wilk_NK-cells_patient-C3_Up	COVID252: RNA_Wilk_CD14+Monocytes_patient-C4_Up	COVID278: RNA_Wilk_Dendritic-cells_patient-C3_Up	COVID140: Proteome_Stukalov_A549_72h_M_Down	COVID139: Proteome_Stukalov_A549_72h_E_Up	COVID228: Translatome_Bojkova_Caco-2_24h_Down	COVID060: Phosphoproteome_Bouhaddou_Vero_E6_24h_Up
79026	AHNAK	43	1	0	0	1	0	0	0	0	0	0	0	1	0	0	0	0	0	0	1	1	0	0	1	1	0	0	0	0	0	0	0	0	1	0	0	0	0	0	1	1	0	0	0	0	1	0	0
1915	EEF1A1	41	1	0	1	1	0	1	0	0	0	0	0	0	0	0	0	1	0	0	0	0	0	0	0	0	0	0	1	1	0	0	1	0	1	0	1	0	1	1	1	1	0	0	0	0	0	1	0
1938	EEF2	37	0	0	0	0	0	1	0	0	0	0	0	0	0	0	0	1	0	0	0	0	0	0	0	0	0	0	1	1	1	0	1	0	1	0	0	0	1	1	1	1	0	0	0	0	0	0	0
26986	PABPC1	36	0	1	0	0	0	0	0	0	0	0	0	0	0	1	0	0	0	0	0	0	0	0	0	0	0	0	1	1	0	0	1	0	1	0	0	0	1	1	1	1	0	0	0	0	0	0	0
7178	TPT1	34	0	0	0	0	0	0	0	0	0	0	0	0	0	0	0	0	0	0	0	0	0	0	0	0	0	0	1	1	0	0	1	0	1	0	0	0	1	1	1	1	0	0	0	0	0	0	0
3309	HSPA5	25	0	0	0	0	1	1	0	0	1	1	1	0	1	0	1	0	1	0	0	0	0	0	0	0	0	0	0	0	0	1	0	1	0	0	0	0	0	0	0	0	1	0	1	0	0	0	0
60	ACTB	25	1	1	0	1	0	0	0	0	1	1	0	0	0	0	1	0	0	1	0	0	0	1	0	1	0	1	0	0	0	1	0	0	0	0	0	1	0	0	0	0	1	1	0	0	0	0	0
5660	PSAP	24	1	0	0	1	0	0	0	0	1	0	0	0	0	0	0	0	1	0	0	0	0	0	1	0	0	0	0	0	0	0	1	1	1	1	1	0	0	0	1	0	0	0	0	0	0	1	0
4673	NAP1L1	23	0	0	0	0	0	0	0	0	0	0	0	0	0	0	0	0	0	0	0	0	0	0	0	0	0	0	1	0	0	0	0	0	1	0	0	0	1	1	1	1	0	0	0	0	0	0	0
3312	HSPA8	23	0	0	1	0	1	1	0	0	0	1	1	0	0	0	1	0	0	0	0	0	0	0	0	0	0	0	1	1	0	1	0	0	0	0	0	0	0	0	1	0	1	0	1	0	0	0	0
3956	LGALS1	22	0	0	0	0	0	0	0	1	0	1	0	0	1	0	1	0	0	1	0	0	0	1	1	0	0	1	0	0	0	1	0	0	0	0	0	1	0	0	0	0	1	1	0	0	0	0	0
811	CALR	21	1	0	0	1	1	0	0	0	1	1	1	0	1	0	0	0	1	0	0	0	1	0	0	0	0	0	0	0	0	1	0	1	0	0	0	0	0	0	0	0	0	1	0	0	0	0	0
7431	VIM	18	0	0	0	1	1	1	0	0	0	0	0	0	0	0	1	0	1	1	0	0	0	0	1	0	0	0	0	0	0	0	1	0	0	0	0	0	0	0	0	0	1	0	0	0	0	0	0
213	ALB	18	0	0	0	0	0	0	0	0	0	0	0	0	0	0	0	0	0	0	0	0	0	0	0	0	0	0	0	0	0	0	0	0	0	0	0	0	0	0	0	0	0	0	0	0	1	0	0
3326	HSP90AB1	18	1	0	1	0	1	1	0	0	0	1	0	0	0	0	1	0	0	0	1	1	0	1	0	0	0	0	0	0	1	1	0	0	1	0	0	0	0	0	1	0	1	0	1	0	0	0	0
2023	ENO1	18	0	1	0	1	1	1	0	0	1	1	0	0	0	1	1	0	0	0	0	0	0	0	0	0	0	1	0	0	0	1	0	0	0	0	0	1	0	0	0	0	0	1	0	0	0	0	0
4666	NACA	18	1	0	1	0	0	0	1	0	0	0	0	0	0	0	0	0	0	0	0	0	0	0	0	0	0	0	1	1	0	0	0	0	0	0	0	0	0	1	1	0	0	0	0	0	0	0	0
4131	MAP1B	17	0	0	0	0	0	0	0	1	0	0	0	0	0	0	0	0	0	0	1	1	0	1	0	1	0	0	0	0	1	0	0	0	0	0	0	0	0	0	0	0	0	0	0	0	0	0	1
100240709	GAPDHP44	17	0	0	0	0	1	0	1	0	1	1	1	0	1	0	0	1	0	0	0	1	0	0	0	0	1	1	0	0	0	0	0	0	0	0	0	0	0	0	0	0	0	1	0	1	0	0	1
7184	HSP90B1	17	1	0	0	1	1	1	0	0	1	1	1	0	1	0	0	0	1	0	0	0	1	0	0	0	0	0	0	0	0	0	0	1	0	1	0	0	0	0	0	0	0	0	0	0	0	1	0
2597	GAPDH	17	0	0	0	0	1	0	1	0	1	1	1	0	1	0	0	1	0	0	0	1	0	0	0	0	1	1	0	0	0	0	0	0	0	0	0	0	0	0	0	0	0	1	0	1	0	0	1
4001	LMNB1	17	1	0	0	1	0	0	0	0	0	1	0	1	0	0	0	0	0	0	0	0	0	0	0	0	0	1	0	0	0	1	0	0	0	0	0	0	0	0	0	0	0	1	0	0	0	0	0
4000	LMNA	16	0	0	0	0	0	0	0	1	0	0	0	1	0	0	0	0	0	0	0	1	1	0	0	1	0	0	0	0	0	0	0	0	0	0	0	0	0	0	0	0	0	0	0	0	0	0	0
4869	NPM1	16	1	1	1	0	0	0	0	0	0	0	0	0	0	0	0	0	0	0	1	1	0	1	0	0	0	0	0	0	1	0	0	0	0	0	0	0	0	0	0	0	0	0	0	0	1	0	1
3320	HSP90AA1	16	0	0	1	0	1	1	0	0	0	1	0	0	0	0	1	0	0	0	0	0	0	0	0	0	0	0	0	0	0	0	0	0	0	1	0	1	0	0	0	0	1	0	1	0	0	0	0
6238	RRBP1	16	0	0	0	0	1	0	0	0	1	1	1	0	1	0	0	0	1	0	0	0	0	0	0	0	0	1	0	0	1	0	0	1	0	0	0	0	0	0	0	0	0	0	0	0	0	0	0
1508	CTSB	15	0	0	0	0	0	0	0	0	0	1	0	0	0	0	0	0	0	0	0	0	0	0	0	0	0	1	0	0	0	0	0	0	0	0	0	1	0	0	0	0	0	1	0	0	0	1	0
3006	H1-2	15	0	1	1	0	0	0	0	0	0	0	0	1	0	1	0	0	0	0	0	0	0	0	0	0	0	0	0	0	0	0	0	0	0	0	0	0	0	0	0	0	0	0	0	0	0	1	0
5591	PRKDC	14	1	0	0	1	0	0	0	0	0	0	0	1	0	0	0	0	0	0	0	0	0	1	0	0	0	0	0	0	0	0	0	0	0	0	0	0	0	0	0	0	0	0	0	0	0	0	0
5339	PLEC	14	0	0	0	0	0	1	0	0	0	0	0	1	0	0	0	0	0	0	1	1	0	1	0	0	0	0	0	0	1	0	0	0	0	0	0	0	0	0	0	0	0	0	0	0	0	0	1
7057	THBS1	14	0	0	0	0	0	0	0	0	0	0	0	0	0	0	0	0	0	0	0	0	0	0	1	0	0	0	0	0	0	0	0	0	0	0	0	0	0	0	0	0	0	0	0	0	0	0	0
10130	PDIA6	14	1	0	0	0	1	0	0	0	1	0	1	0	1	0	0	0	1	0	0	0	0	0	0	0	1	0	0	0	0	0	0	1	0	0	0	0	0	0	0	0	0	0	0	1	0	0	0
302	ANXA2	14	1	0	1	1	0	0	0	1	0	1	0	0	1	0	0	0	0	0	0	0	0	0	1	0	0	1	0	0	0	0	0	0	0	0	0	0	0	0	0	0	0	1	0	0	0	0	0
10923	SUB1	13	0	0	0	0	1	0	1	0	1	0	1	0	0	0	0	0	1	0	0	0	0	0	0	0	1	0	0	0	0	0	0	1	0	0	0	0	0	0	0	0	0	0	0	1	0	0	0
821	CANX	13	1	0	0	0	1	1	0	0	1	0	1	0	1	0	0	0	1	0	0	0	0	0	0	0	0	0	0	0	0	0	0	1	0	1	0	0	0	0	0	0	0	0	0	0	1	0	0
3192	HNRNPU	13	0	1	1	0	0	1	1	0	0	0	0	1	0	0	0	0	0	0	0	0	0	0	0	0	1	0	0	0	0	0	0	0	0	0	0	0	0	0	0	0	0	0	0	1	0	0	0
1736	DKC1	12	1	0	0	1	0	0	0	0	0	0	0	0	0	0	0	0	0	0	1	1	0	1	0	0	0	0	0	0	1	0	0	0	0	0	0	0	0	0	0	0	0	0	0	0	0	0	1
4627	MYH9	12	0	1	0	1	0	0	0	0	0	0	0	0	0	0	0	0	0	0	1	0	0	0	1	0	0	0	0	0	1	0	0	0	0	0	0	0	0	0	0	0	0	0	0	0	0	0	0
9601	PDIA4	12	0	0	0	1	1	0	0	0	1	0	1	0	1	0	0	0	1	0	0	0	0	0	0	0	0	0	0	0	0	1	0	1	0	0	0	0	0	0	0	0	0	0	0	0	0	1	0
4926	NUMA1	12	0	0	0	0	0	0	0	0	0	0	0	1	0	0	0	0	0	0	1	1	0	1	0	1	0	0	0	0	1	0	0	0	0	0	0	0	0	0	0	0	0	0	0	0	0	0	0
7453	WARS1	12	0	0	0	0	0	0	0	0	1	0	1	0	0	0	0	0	1	0	0	0	0	0	0	0	0	0	0	0	0	0	0	0	0	0	0	0	0	0	0	0	0	0	0	0	0	0	0
1509	CTSD	12	0	0	0	0	0	0	0	0	0	0	0	0	0	0	0	0	0	0	0	0	0	0	0	0	0	1	0	0	0	0	0	0	0	1	0	1	0	0	0	0	0	0	0	0	0	1	0
6749	SSRP1	12	0	1	0	0	0	0	1	0	0	0	0	0	0	1	0	0	0	0	1	1	0	1	0	0	1	0	0	0	1	0	0	0	0	0	0	0	0	0	0	0	0	0	0	0	0	0	1
10970	CKAP4	12	0	0	0	0	1	0	0	0	1	0	0	0	0	0	0	0	1	0	0	0	0	0	0	0	0	1	0	0	0	0	0	0	0	0	0	1	0	0	0	0	0	0	0	0	0	0	0
4676	NAP1L4	11	0	0	0	0	0	0	0	0	0	0	0	0	0	0	0	0	0	0	1	1	0	1	0	0	0	0	0	0	1	0	0	0	0	0	0	0	0	0	0	0	0	0	0	0	0	0	1
5054	SERPINE1	11	0	0	0	0	0	0	0	1	0	0	0	0	0	0	0	0	0	0	0	0	0	0	1	0	0	0	0	0	0	0	0	0	0	0	0	0	0	0	0	0	0	0	0	0	0	0	0
3315	HSPB1	11	0	0	0	0	0	0	0	1	0	0	0	0	0	0	0	0	0	0	0	1	0	0	0	1	0	0	0	0	1	0	0	0	0	0	0	0	0	0	0	0	0	0	0	0	0	0	1
7171	TPM4	11	1	0	0	1	0	0	0	1	0	1	0	0	0	0	0	0	0	0	0	0	0	0	0	0	0	1	0	0	0	0	0	0	0	0	0	0	0	0	0	0	0	0	0	0	1	0	0
1933	EEF1B2	11	1	0	0	0	0	0	0	0	0	0	0	0	0	0	0	0	0	0	0	0	0	0	0	0	0	0	1	1	0	0	0	0	1	0	0	0	1	0	0	0	0	0	0	0	0	0	0
2316	FLNA	10	0	0	0	0	0	1	0	1	0	0	0	0	0	0	0	0	0	0	0	0	0	0	0	0	0	0	0	0	0	0	0	0	0	0	0	0	0	0	0	0	0	0	0	0	0	0	0
5216	PFN1	10	0	0	1	1	0	0	0	0	0	0	0	0	0	0	0	0	0	0	0	0	1	0	0	0	0	0	0	0	0	0	0	0	0	0	0	0	0	0	0	0	0	0	0	0	1	0	0
6711	SPTBN1	10	0	0	0	0	0	0	0	0	0	0	0	0	0	0	0	0	0	0	0	0	0	0	0	1	1	0	0	0	1	0	0	0	0	0	0	0	0	0	0	0	0	0	0	1	0	0	1
3069	HDLBP	10	0	0	0	0	1	1	0	0	1	0	1	0	1	0	0	0	1	0	0	0	0	0	0	0	0	0	0	0	0	0	0	1	0	0	0	0	0	0	0	0	0	0	0	0	0	0	0
2194	FASN	10	0	1	0	0	0	0	0	0	0	0	0	0	0	0	0	0	0	0	1	1	0	0	0	1	0	0	0	0	0	0	0	0	0	1	0	0	0	0	0	0	0	0	0	0	0	0	1
3936	LCP1	10	0	0	0	0	0	0	0	0	0	0	0	0	0	0	0	0	0	1	0	0	0	0	0	0	0	0	0	0	0	0	0	0	0	0	0	0	0	0	0	0	0	1	0	0	0	0	0
3303	HSPA1A	10	0	1	0	0	0	1	0	0	0	0	0	0	0	1	0	0	0	0	0	0	0	0	0	0	0	0	0	0	0	0	0	0	0	0	0	0	0	0	0	0	0	0	0	0	0	0	0
5935	RBM3	9	0	0	0	0	0	0	0	0	0	0	0	0	0	0	0	0	0	0	0	0	0	0	0	0	1	0	0	0	0	0	0	0	0	0	0	0	0	0	0	0	0	0	0	0	0	0	0
2318	FLNC	9	0	0	0	0	0	0	0	0	0	0	0	1	0	0	0	0	0	0	0	0	0	0	0	0	0	0	0	0	0	0	0	0	0	0	0	0	0	0	0	0	0	0	0	0	0	1	0
22913	RALY	9	0	0	0	0	0	0	0	0	0	0	0	1	0	0	0	0	0	0	1	1	0	1	0	1	0	0	0	0	1	0	0	0	0	0	0	0	0	0	0	0	0	0	0	0	0	1	1
1981	EIF4G1	9	0	0	0	0	0	0	0	0	1	0	1	0	0	0	0	0	0	0	1	1	0	1	0	0	0	0	0	0	1	0	0	0	0	0	0	0	0	0	0	0	0	0	0	0	0	0	0
174	AFP	9	0	0	0	0	0	0	0	0	0	0	0	0	0	0	0	0	0	0	0	0	0	0	0	0	0	0	0	0	0	0	0	0	0	0	0	0	0	0	0	0	0	0	0	0	0	1	0
5034	P4HB	9	0	0	0	0	1	0	0	0	1	0	1	0	1	0	0	0	1	0	0	0	0	0	0	0	0	0	0	0	0	0	0	1	0	1	0	0	0	0	0	0	0	0	0	0	0	0	0
5111	PCNA	9	0	1	0	1	0	1	1	0	0	0	0	0	0	0	0	0	0	0	0	0	0	0	0	0	0	0	0	0	0	0	0	0	0	0	0	0	0	0	0	0	0	0	0	0	0	1	0
2923	PDIA3	9	1	0	0	1	1	0	0	0	0	1	1	0	1	0	0	0	0	0	0	0	0	0	0	0	0	0	0	0	0	0	0	1	0	1	0	0	0	0	0	0	0	0	0	0	0	0	0
10487	CAP1	9	1	0	0	1	0	0	0	0	0	1	0	0	0	0	0	0	0	0	0	0	0	0	0	0	0	1	0	0	0	1	0	0	0	0	0	0	0	0	0	0	0	0	0	0	0	0	0
7170	TPM3	9	1	0	1	1	0	0	1	0	0	1	0	0	0	0	0	0	0	0	0	0	0	0	0	0	0	1	0	0	0	0	0	0	0	0	0	1	0	0	0	0	0	0	0	0	0	0	0
7094	TLN1	9	0	0	0	0	0	0	0	0	0	0	0	0	0	0	0	0	0	0	1	1	0	1	0	0	0	0	0	0	1	0	0	0	0	0	0	0	0	0	0	0	0	0	0	0	0	0	1
8662	EIF3B	8	0	0	0	0	0	0	1	0	0	0	0	0	0	0	0	0	0	0	1	0	0	0	0	0	1	0	0	0	0	0	0	0	0	0	0	0	0	0	0	0	0	0	0	1	0	0	0
10055	SAE1	8	0	1	0	0	0	0	1	0	0	0	0	1	0	0	0	0	0	0	1	1	0	1	0	0	0	0	0	0	1	0	0	0	0	0	0	0	0	0	0	0	0	0	0	0	0	0	1
4343	MOV10	8	0	0	0	0	0	0	0	0	0	0	0	0	0	1	0	0	0	0	0	0	0	0	0	0	0	0	0	0	0	0	0	0	0	0	0	0	0	0	0	0	0	0	0	0	0	0	0
84823	LMNB2	8	0	0	0	0	0	0	0	0	0	0	0	1	0	0	0	0	0	0	0	1	0	1	0	0	0	0	0	0	0	0	0	0	0	0	0	0	0	0	0	0	0	0	0	0	0	0	0
506	ATP5F1B	8	1	0	0	1	0	0	0	0	0	0	0	0	1	0	0	0	0	0	0	0	0	0	0	0	0	0	0	0	0	0	0	0	0	0	0	0	0	0	0	0	0	0	0	0	0	0	0
801	CALM1	8	1	0	0	1	0	0	0	0	0	1	0	0	0	0	1	1	0	0	0	0	0	0	0	0	0	0	0	0	0	1	0	0	0	0	0	1	0	0	0	0	0	0	0	0	0	0	0
1627	DBN1	8	0	0	0	0	0	0	0	0	0	0	0	0	0	0	0	0	0	0	0	0	0	0	0	1	0	0	0	0	0	0	0	0	0	0	0	0	0	0	0	0	0	0	0	0	0	0	0
1152	CKB	8	0	1	0	0	0	1	0	0	0	0	0	0	0	0	0	0	0	0	0	0	0	0	0	0	0	0	0	0	0	0	0	0	0	0	0	0	0	0	0	0	0	0	0	0	0	0	0
9961	MVP	8	0	0	0	0	0	0	0	1	0	0	0	0	0	0	0	0	0	0	0	0	0	0	0	1	0	0	0	0	0	0	0	0	0	1	0	0	0	0	0	0	0	0	0	0	0	0	0
7415	VCP	8	0	0	0	0	1	0	0	0	1	0	1	0	0	1	0	0	1	0	1	0	0	0	0	0	0	0	0	0	0	0	0	0	0	0	0	0	0	0	0	0	0	0	0	0	0	0	0
50951	MMVP1	8	0	0	0	0	0	0	0	1	0	0	0	0	0	0	0	0	0	0	0	0	0	0	0	1	0	0	0	0	0	0	0	0	0	1	0	0	0	0	0	0	0	0	0	0	0	0	0
1936	EEF1D	8	0	0	0	0	0	0	0	0	0	0	0	0	0	0	0	0	0	0	0	0	0	0	0	0	0	0	1	1	0	0	0	0	0	0	0	0	0	0	0	0	0	0	0	0	0	0	0
3329	HSPD1	8	1	0	0	0	1	0	0	0	1	0	1	0	0	1	1	0	0	0	0	0	0	0	0	0	0	0	0	0	0	1	0	0	0	0	0	0	0	0	0	0	0	0	1	0	0	0	0
51386	EIF3L	8	0	0	0	0	0	0	0	0	0	0	0	0	0	0	0	0	0	0	0	0	0	0	0	0	0	0	1	0	0	0	1	0	1	0	0	0	1	0	0	0	0	0	0	0	0	0	0
2335	FN1	8	0	0	0	0	0	0	0	1	0	0	0	0	0	0	0	0	0	0	0	0	0	0	0	0	0	0	0	0	0	0	0	0	0	1	0	0	0	0	0	0	0	0	0	1	0	0	0
203068	TUBB	7	1	0	0	1	0	0	1	0	0	0	0	0	0	0	1	0	0	0	0	0	0	0	0	0	0	0	0	0	0	0	0	0	0	0	0	0	0	0	0	0	0	0	0	0	0	0	0
2192	FBLN1	7	0	0	0	0	0	0	0	0	0	0	0	0	0	0	0	0	0	0	0	0	0	0	0	0	0	0	0	0	0	0	0	0	0	0	0	0	0	0	0	0	0	0	0	0	0	0	0
9295	SRSF11	7	0	1	0	0	0	0	0	0	0	0	0	1	0	0	0	0	0	0	0	0	0	0	0	0	0	0	0	0	0	0	0	0	0	1	0	0	0	0	0	0	0	0	0	0	0	0	0
11100	HNRNPUL1	7	0	0	0	0	0	0	1	0	0	0	0	0	0	0	0	0	0	0	1	1	0	1	0	0	1	0	0	0	1	0	0	0	0	0	0	0	0	0	0	0	0	0	0	0	0	0	0
7414	VCL	7	0	0	0	0	0	1	0	0	0	0	0	0	0	0	0	0	0	0	1	1	0	1	0	0	0	0	0	0	1	0	0	0	0	0	0	0	0	0	0	0	0	0	0	0	0	0	1
7531	YWHAE	7	0	0	0	1	1	0	0	1	0	0	1	0	0	1	0	0	0	0	0	0	0	0	0	0	0	0	0	0	0	0	0	0	0	0	0	0	0	0	0	0	0	0	0	0	0	0	0
3183	HNRNPC	7	0	0	1	0	0	0	0	0	0	0	0	0	0	0	0	0	0	0	0	0	0	0	0	0	0	0	0	0	0	0	0	0	0	0	0	0	0	0	0	0	0	0	0	0	0	0	1
3181	HNRNPA2B1	7	0	0	0	0	0	0	0	0	0	0	0	0	0	0	1	0	0	0	1	1	0	1	0	0	0	0	0	0	1	0	0	0	0	0	0	0	0	0	0	0	0	0	0	0	0	0	0
1192	CLIC1	7	1	0	0	1	0	0	0	0	0	0	0	0	1	0	0	0	0	0	0	0	0	0	0	0	0	0	0	0	0	0	0	0	0	0	1	0	0	0	0	0	0	0	0	0	0	0	0
3688	ITGB1	7	1	0	0	0	0	0	0	0	0	0	1	0	0	0	0	0	0	0	0	0	0	0	0	0	0	0	0	0	0	0	0	0	0	0	0	0	0	0	0	0	0	0	0	0	0	0	1
4638	MYLK	7	0	0	0	0	0	0	0	0	0	0	0	1	0	0	0	0	0	0	0	0	0	0	0	0	0	0	0	0	0	0	0	0	0	0	0	0	0	0	0	0	0	0	0	0	0	0	0
2317	FLNB	7	0	0	0	0	0	0	0	1	0	0	0	1	0	0	0	0	0	0	1	0	0	0	0	1	0	0	0	0	0	0	0	0	0	0	0	0	0	0	0	0	0	0	0	0	0	0	0
3308	HSPA4	7	0	0	0	0	0	1	1	0	0	0	0	1	0	0	0	0	0	0	0	0	0	0	0	1	1	0	0	0	0	0	0	0	0	0	0	0	0	0	0	0	0	0	0	1	0	0	0
6128	RPL6	7	1	1	1	1	0	0	0	0	0	0	0	0	0	0	0	1	0	0	0	0	0	0	0	0	0	0	0	0	0	0	0	0	0	0	0	0	0	0	0	0	0	0	0	0	0	0	0
3187	HNRNPH1	7	0	0	0	0	0	0	0	0	0	0	0	0	0	0	0	0	0	0	1	0	0	0	0	1	0	0	0	0	0	0	0	0	0	0	0	0	0	0	0	0	0	0	0	0	0	0	1
6181	RPLP2	7	0	0	1	0	0	0	1	0	0	0	0	1	0	1	0	0	0	0	0	0	0	0	0	0	0	0	0	0	0	0	0	0	0	0	0	0	0	0	0	0	0	0	0	0	0	0	0
8349	H2BC21	7	0	1	0	0	0	0	0	0	0	0	0	0	0	0	0	0	0	0	0	0	0	0	0	0	0	0	0	0	0	0	0	0	0	0	0	0	0	0	0	0	0	0	0	0	0	0	0
2934	GSN	7	0	0	0	0	0	0	0	1	0	0	0	0	0	0	0	0	0	0	0	0	0	0	1	0	0	0	0	0	0	0	0	0	0	0	0	0	0	0	0	0	0	0	0	0	0	0	0
4735	SEPTIN2	7	0	0	0	0	0	0	1	0	0	0	0	0	0	0	0	1	0	0	1	1	0	1	0	0	0	0	0	0	1	0	0	0	0	0	0	0	0	0	0	0	0	0	0	0	0	0	1
6741	SSB	7	0	0	0	0	0	0	1	0	0	0	0	0	0	0	0	0	0	0	1	1	0	1	0	0	0	0	0	0	1	0	0	0	0	0	0	0	0	0	0	0	0	0	0	0	0	0	0
7345	UCHL1	7	0	0	0	0	0	1	0	0	0	0	0	0	0	0	0	0	0	0	0	0	0	0	0	0	0	0	0	0	0	0	0	0	0	0	0	0	0	0	0	0	0	0	0	0	1	0	0
1808	DPYSL2	7	0	0	0	0	0	0	0	1	0	0	0	0	0	0	0	0	0	0	1	1	0	1	0	0	0	0	0	0	1	0	0	0	0	0	0	0	0	0	0	0	0	0	0	0	0	0	0
1642	DDB1	6	0	0	1	0	0	1	1	0	0	0	0	0	0	1	0	0	0	0	0	0	0	0	0	0	1	0	0	0	0	0	0	0	0	0	0	0	0	0	0	0	0	0	0	0	0	0	0
5687	PSMA6	6	0	1	0	0	0	0	0	0	0	0	0	0	0	0	0	0	0	0	0	0	0	0	0	0	1	0	0	0	0	0	0	0	0	0	0	0	0	0	0	0	0	0	0	1	0	0	0
1277	COL1A1	6	0	0	0	0	0	0	0	0	0	0	0	0	0	0	0	0	0	0	0	0	0	0	0	0	0	0	0	0	0	0	0	0	0	0	0	0	0	0	0	0	0	0	0	0	0	0	0
3009	H1-5	6	0	1	0	0	0	0	0	0	0	0	0	1	0	0	0	0	0	0	0	0	1	1	0	0	0	0	0	0	0	0	0	0	0	0	0	0	0	0	0	0	0	0	0	0	0	0	0
3313	HSPA9	6	0	0	0	0	0	0	1	0	0	0	0	0	0	0	0	0	0	0	0	1	0	0	0	0	1	0	0	0	0	0	0	0	0	0	0	0	0	0	0	0	0	0	0	1	0	0	0
1994	ELAVL1	6	0	0	0	0	0	0	0	0	0	0	0	0	0	0	0	0	0	0	0	0	0	0	0	0	0	0	0	0	0	0	0	0	0	0	0	0	0	0	0	0	0	0	0	0	0	0	0
2	A2M	6	0	0	0	0	0	0	0	0	0	0	0	0	0	0	0	0	0	0	0	0	0	0	0	0	0	0	0	0	0	0	0	0	0	0	0	0	0	0	0	0	0	0	0	0	0	0	0
396	ARHGDIA	6	0	0	0	0	0	1	0	0	0	0	0	0	0	0	0	0	0	0	0	0	1	0	0	0	1	0	0	0	0	0	0	0	0	0	0	0	0	0	0	0	0	0	0	0	0	0	0
335	APOA1	6	0	0	0	0	0	0	0	0	0	0	0	0	0	0	0	0	0	0	0	0	0	0	0	0	0	0	0	0	0	0	0	0	0	0	1	0	0	0	0	0	0	0	0	0	0	0	0
284119	CAVIN1	6	0	0	0	0	0	0	0	1	0	0	0	0	0	0	0	0	0	0	0	0	0	0	0	0	0	0	0	0	0	0	0	0	0	0	0	0	0	0	0	0	0	0	0	0	0	0	0
4641	MYO1C	6	0	0	0	0	0	0	0	0	0	0	0	0	0	0	0	0	0	0	0	0	0	0	0	0	1	0	0	0	0	0	0	0	0	0	0	0	0	0	0	0	0	0	0	1	0	0	0
10493	VAT1	6	0	0	0	0	0	0	0	0	0	0	0	0	0	0	0	0	0	0	0	0	1	0	0	0	0	0	0	0	0	0	0	0	0	1	0	0	0	0	0	0	0	0	0	0	0	0	0
308	ANXA5	6	0	0	1	1	0	0	0	0	0	0	0	0	0	0	0	0	0	0	0	0	0	0	0	0	0	0	0	0	0	0	0	0	0	1	0	0	0	0	0	0	0	0	0	0	0	0	0
10525	HYOU1	6	0	0	0	0	1	0	0	0	1	0	1	0	0	0	0	0	1	0	0	0	1	0	0	0	0	0	0	0	0	0	0	0	0	0	0	0	0	0	0	0	0	0	0	0	0	0	0
1200	TPP1	6	0	0	0	0	0	0	0	0	0	0	0	0	0	0	0	0	0	0	0	0	0	0	0	0	0	0	0	0	0	0	0	0	0	0	0	0	0	0	0	0	0	0	0	0	0	0	0
813	CALU	6	1	0	0	1	1	0	0	0	0	0	0	0	0	0	0	0	1	0	0	0	0	0	0	0	0	0	0	0	0	0	0	0	0	0	0	0	0	0	0	0	0	0	0	0	0	0	0
6520	SLC3A2	6	0	0	0	0	0	1	0	1	0	0	0	0	0	0	0	0	0	0	0	0	0	0	0	0	0	0	0	0	0	0	0	0	0	1	0	0	0	0	0	0	0	0	0	0	1	0	0
7168	TPM1	6	1	0	0	0	0	0	1	1	0	0	0	0	0	0	0	0	0	0	0	0	0	0	0	0	0	0	0	0	0	0	0	0	0	0	0	0	0	0	0	0	0	0	0	0	0	0	0
6500	SKP1	6	0	0	0	0	0	0	0	0	0	0	0	0	0	0	0	0	0	0	1	1	0	1	0	0	0	0	0	0	1	0	0	0	0	0	1	0	0	0	0	0	0	0	0	0	0	1	0
7169	TPM2	6	0	0	0	0	0	0	1	0	0	0	0	0	0	0	0	0	0	0	0	0	0	0	0	0	0	0	0	0	0	0	0	0	0	0	0	0	0	0	0	0	0	0	0	0	1	0	0
3178	HNRNPA1	6	0	0	0	0	0	0	0	0	0	0	0	0	0	0	0	0	0	0	0	1	0	1	0	1	0	0	0	0	0	0	0	0	0	0	0	0	0	0	0	0	0	0	0	0	0	0	1
10383	TUBB4B	6	0	0	0	0	0	0	0	0	0	0	0	0	0	0	0	0	0	0	0	0	0	0	0	0	0	0	0	0	0	0	0	0	0	0	0	0	0	0	0	0	0	0	0	0	0	0	0
5684	PSMA3	6	0	1	0	0	0	0	0	0	0	0	0	0	0	0	0	0	0	0	1	1	0	1	0	0	0	0	0	0	1	0	0	0	0	0	0	0	0	0	0	0	0	0	0	0	0	0	1
6129	RPL7	6	1	0	0	0	0	0	0	0	0	0	0	0	0	0	0	0	0	0	0	0	0	0	0	0	0	0	0	0	0	0	0	0	0	0	0	0	0	0	0	0	0	0	0	0	1	0	0
3068	HDGF	6	0	0	1	0	0	0	1	0	0	0	0	1	0	0	0	0	0	0	0	0	0	0	0	0	0	0	0	0	0	0	0	0	0	0	0	0	0	0	0	0	0	0	0	0	0	0	0
6138	RPL15	6	1	1	0	0	0	0	1	0	0	0	0	0	0	0	0	1	0	0	0	0	0	0	0	0	0	0	0	0	0	0	0	0	0	0	0	0	0	0	0	0	0	0	0	0	0	0	0
4478	MSN	6	0	0	0	0	0	1	0	0	0	0	0	0	0	0	0	0	0	0	0	0	1	0	0	0	0	0	0	0	0	1	0	0	0	0	0	0	0	0	0	0	0	0	0	0	0	0	0
10491	CRTAP	6	0	0	0	0	0	0	0	0	0	0	0	0	0	0	0	0	0	0	0	0	0	0	0	0	0	0	0	0	0	0	0	0	1	0	0	0	0	0	1	0	0	0	0	0	0	0	0
56886	UGGT1	5	1	0	0	0	0	0	0	0	0	0	0	0	0	0	0	0	0	0	0	0	0	0	0	0	1	0	0	0	0	0	0	0	0	0	1	0	0	0	0	0	0	0	0	1	0	0	0
3190	HNRNPK	5	0	0	0	0	0	0	0	0	0	0	0	1	0	0	0	0	0	0	0	1	0	1	0	0	0	0	0	0	1	0	0	0	0	0	0	0	0	0	0	0	0	0	0	0	0	0	1
3912	LAMB1	5	1	0	0	0	0	0	0	0	0	0	0	0	0	0	0	0	0	0	0	0	0	0	1	0	1	0	0	0	0	0	0	0	0	0	0	0	0	0	0	0	0	0	0	0	0	0	0
2539	G6PD	5	0	0	0	0	0	1	0	1	0	0	0	0	0	0	0	0	0	0	0	0	0	0	1	0	0	0	0	0	0	0	0	0	0	1	0	0	0	0	0	0	0	0	0	0	0	0	0
27044	SND1	5	0	0	0	0	0	0	0	0	1	0	1	1	0	0	0	0	0	0	0	0	0	0	0	0	0	0	0	0	0	0	0	0	0	0	0	0	0	0	0	0	0	0	0	0	0	0	0
4678	NASP	5	0	0	0	0	0	0	1	0	0	0	0	1	0	0	0	0	0	0	0	0	0	0	0	1	0	0	0	0	0	0	0	0	0	0	0	0	0	0	0	0	0	0	0	0	0	0	0
8030	CCDC6	5	0	0	0	0	0	0	0	0	0	0	0	0	0	0	0	0	0	0	0	0	0	0	0	0	0	0	0	0	0	0	0	0	0	0	0	0	0	0	0	0	0	0	0	0	0	0	1
23451	SF3B1	5	0	0	0	0	0	0	0	0	0	0	0	0	0	0	0	0	0	0	0	0	0	1	0	0	0	0	0	0	0	0	0	0	0	0	0	0	0	0	0	0	0	0	0	0	0	0	0
7534	YWHAZ	5	1	0	0	0	0	0	0	0	0	0	0	0	0	1	0	0	0	0	0	0	0	0	0	0	0	0	0	0	0	0	0	0	0	0	0	0	0	0	0	0	0	0	0	0	0	0	0
59	ACTA2	5	0	1	0	0	0	0	0	0	0	0	0	0	0	0	0	0	0	0	0	0	0	0	0	1	0	0	0	0	0	0	0	0	0	0	0	0	0	0	0	0	0	0	0	0	0	0	0
345651	ACTBL2	5	0	0	0	0	0	0	0	0	0	0	0	0	0	0	0	0	0	0	0	0	0	0	0	1	0	0	0	0	0	0	0	0	0	0	0	0	0	0	0	0	0	0	0	0	0	0	0
100093631	GTF2IP4	5	0	0	0	0	0	0	1	0	0	0	0	1	0	0	0	0	0	0	0	0	0	0	0	0	0	0	0	0	0	0	0	0	0	0	0	0	0	0	0	0	0	0	0	0	0	0	0
6202	RPS8	5	0	0	1	0	0	0	0	0	0	0	0	0	0	0	0	1	0	0	0	0	0	0	0	0	0	0	0	0	0	0	0	0	0	0	0	0	0	0	0	0	0	0	0	0	0	0	0
6191	RPS4X	5	1	1	0	1	0	0	0	0	0	0	0	0	0	1	0	1	0	0	0	0	0	0	0	0	0	0	0	0	0	0	0	0	0	0	0	0	0	0	0	0	0	0	0	0	0	0	0
8531	YBX3	5	0	0	0	0	0	0	0	0	0	0	0	0	0	0	0	0	0	0	0	0	1	0	0	1	0	0	0	0	0	0	0	0	0	0	0	0	0	0	0	0	0	0	0	0	0	0	0
8125	ANP32A	5	1	1	0	1	0	0	1	0	0	0	0	1	0	0	0	0	0	0	0	0	0	0	0	0	0	0	0	0	0	0	0	0	0	0	0	0	0	0	0	0	0	0	0	0	0	0	0
4637	MYL6	5	0	0	0	0	0	0	0	0	0	1	0	0	0	0	0	0	0	0	0	0	0	0	0	0	0	1	0	0	0	0	0	0	0	0	0	1	0	0	0	0	0	0	0	0	0	0	0
7879	RAB7A	5	0	0	0	1	0	0	0	0	0	0	0	0	0	0	0	0	0	0	0	0	0	0	0	0	0	0	0	0	0	0	0	0	0	1	0	0	0	0	0	0	0	0	0	0	0	0	0
91624	NEXN	5	0	0	0	0	0	0	0	0	0	0	0	0	0	0	0	0	0	0	0	0	0	0	0	0	0	0	0	0	0	0	0	0	0	0	0	0	0	0	0	0	0	0	0	0	0	0	0
10935	PRDX3	5	1	0	0	1	0	0	0	0	0	0	0	0	0	0	0	0	0	0	0	0	0	0	0	0	0	0	0	0	0	0	0	0	0	0	0	0	0	0	0	0	0	0	0	0	0	1	0
2969	GTF2I	5	0	0	0	0	0	0	1	0	0	0	0	1	0	0	0	0	0	0	0	0	0	0	0	0	0	0	0	0	0	0	0	0	0	0	0	0	0	0	0	0	0	0	0	0	0	0	0
347	APOD	5	0	0	0	0	0	0	0	0	0	0	0	0	0	0	0	0	0	0	0	0	0	0	0	0	0	0	0	0	0	0	0	0	0	0	0	0	0	0	0	0	0	0	0	0	0	0	0
30846	EHD2	5	0	0	0	0	0	0	1	1	0	0	0	0	0	0	0	0	0	0	0	0	0	0	0	0	1	0	0	0	0	0	0	0	0	0	0	0	0	0	0	0	0	0	0	1	0	0	0
6427	SRSF2	5	0	0	0	1	0	0	0	0	0	0	0	0	0	1	0	0	0	0	0	0	0	0	0	0	0	0	0	0	0	0	0	0	0	0	0	0	0	0	0	0	0	0	0	0	0	0	0
7295	TXN	5	1	1	0	1	0	0	0	0	0	0	0	0	1	0	0	0	0	0	0	0	0	0	0	0	0	0	0	0	0	0	0	0	0	0	0	0	0	0	0	0	0	0	0	0	0	0	0
309	ANXA6	5	0	0	0	0	0	0	0	0	0	1	0	0	0	0	0	0	0	0	0	0	0	0	0	0	0	1	0	0	0	0	0	0	0	0	0	0	0	0	0	0	0	0	0	0	0	0	0
9991	PTBP3	5	0	0	0	0	0	1	0	0	0	0	0	0	0	0	0	0	0	0	0	0	0	0	0	0	0	0	0	0	0	0	0	0	0	0	0	0	0	0	0	0	0	0	0	0	1	0	0
7277	TUBA4A	5	0	0	0	0	0	0	0	0	0	0	0	0	0	1	0	0	0	0	0	0	0	0	1	0	0	0	0	0	0	0	0	0	0	0	0	0	0	0	0	0	0	0	0	0	0	0	0
3476	IGBP1	5	0	0	0	0	0	0	0	0	0	0	0	0	0	0	0	0	0	0	0	0	0	0	0	0	0	0	0	0	0	0	0	0	0	1	1	0	0	0	0	0	0	0	0	0	1	0	0
84790	TUBA1C	4	0	0	1	0	0	0	1	0	0	0	0	0	0	1	0	0	0	0	0	0	0	0	0	0	0	0	0	0	0	0	0	0	0	0	0	0	0	0	0	0	0	0	0	0	0	0	0
84817	TXNDC17	4	0	0	0	0	0	0	0	0	0	0	0	0	0	0	0	0	0	0	0	0	1	0	0	0	0	0	0	0	0	0	0	0	0	0	0	0	0	0	0	0	0	0	0	0	0	0	0
51726	DNAJB11	4	0	0	0	0	1	0	0	0	1	0	1	0	0	0	0	0	1	0	0	0	0	0	0	0	0	0	0	0	0	0	0	0	0	0	0	0	0	0	0	0	0	0	0	0	0	0	0
4628	MYH10	4	0	1	0	0	0	0	0	0	0	0	0	0	0	0	0	0	0	0	0	0	0	0	0	0	0	0	0	0	1	0	0	0	0	0	0	0	0	0	0	0	0	0	0	0	0	0	0
81567	TXNDC5	4	0	0	0	0	0	0	0	0	0	0	0	0	0	0	0	0	0	0	0	0	0	0	0	0	0	0	0	0	0	0	0	0	0	1	0	0	0	0	0	0	0	0	0	0	0	0	0
6418	SET	4	1	0	0	0	0	0	1	0	0	0	0	0	0	0	0	0	0	0	0	0	0	0	0	0	0	0	0	0	0	0	0	0	0	0	0	0	0	0	0	0	0	0	0	0	0	0	0
9987	HNRNPDL	4	0	0	0	0	0	0	0	0	0	0	0	0	0	0	0	0	0	0	0	0	0	0	0	1	0	0	0	0	0	0	0	0	1	0	0	0	0	0	0	0	0	0	0	0	0	0	0
7296	TXNRD1	4	1	0	0	1	0	0	0	1	0	0	0	0	0	0	0	0	0	0	0	0	0	0	0	0	0	0	0	0	0	0	0	0	0	1	0	0	0	0	0	0	0	0	0	0	0	0	0
8239	USP9X	4	0	1	0	0	0	0	0	0	0	0	0	0	0	0	0	0	0	0	0	0	0	0	0	0	0	0	0	0	0	0	0	0	0	0	0	0	0	0	0	0	0	0	0	0	0	1	0
6421	SFPQ	4	0	0	0	0	0	1	0	0	0	0	0	0	0	0	0	0	0	1	0	0	0	0	0	0	0	0	0	0	0	0	0	0	0	0	0	0	0	0	0	0	0	0	0	0	0	0	0
10694	CCT8	4	1	1	0	0	0	1	0	0	0	0	0	0	0	0	0	0	0	0	0	0	0	0	0	0	0	0	0	0	0	0	0	0	0	0	0	0	0	0	0	0	0	0	0	0	0	0	0
829	CAPZA1	4	0	0	0	0	0	0	0	0	0	0	0	0	0	0	0	0	0	0	0	0	0	0	0	0	0	0	0	0	0	0	0	0	0	0	0	0	0	0	0	0	0	0	0	0	0	0	0
2026	ENO2	4	0	0	0	0	0	0	0	1	0	0	0	0	0	0	0	0	0	0	0	0	0	0	0	0	0	0	0	0	0	0	0	0	0	0	0	0	0	0	0	0	0	0	0	0	0	0	0
3189	HNRNPH3	4	0	0	0	0	0	0	0	0	0	0	0	0	0	0	0	0	0	0	0	0	0	0	0	0	0	0	0	0	0	0	0	0	0	0	0	0	0	0	0	0	0	0	0	0	1	0	0
392	ARHGAP1	4	0	0	0	0	0	0	0	1	0	0	0	1	0	0	0	0	0	0	1	0	0	0	0	1	0	0	0	0	0	0	0	0	0	0	0	0	0	0	0	0	0	0	0	0	0	0	0
81611	ANP32E	4	0	0	0	0	0	0	0	0	0	0	0	0	0	0	0	0	0	0	0	0	0	0	0	0	0	0	0	0	0	0	0	0	0	0	0	0	0	0	0	0	0	0	0	0	0	0	0
10763	NES	4	0	0	0	0	0	0	0	0	0	0	0	1	0	0	0	0	0	0	0	0	0	0	1	0	0	0	0	0	0	0	0	0	0	0	0	0	0	0	0	0	0	0	0	0	0	0	0
2547	XRCC6	4	0	0	0	0	0	0	1	0	0	0	0	0	0	1	0	0	0	0	0	1	0	0	0	1	0	0	0	0	0	0	0	0	0	0	0	0	0	0	0	0	0	0	0	0	0	0	0
654780	LOC654780	4	0	0	0	0	0	1	0	0	0	0	0	0	0	0	0	0	0	1	0	0	0	0	0	0	0	0	0	0	0	0	0	0	0	0	0	0	0	0	0	0	0	0	0	0	0	0	0
2130	EWSR1	4	0	0	0	0	0	0	1	0	0	0	0	0	0	0	0	0	0	0	0	0	0	0	0	0	0	0	0	0	0	0	0	0	0	0	0	0	0	0	0	0	0	0	0	0	0	0	0
3074	HEXB	4	0	0	0	0	0	0	0	0	0	0	0	0	0	0	0	0	0	0	0	0	0	0	0	0	0	0	0	0	0	0	0	0	0	0	0	0	0	0	0	0	0	0	0	0	0	0	0
3339	HSPG2	4	0	0	0	0	0	0	0	0	0	0	0	0	0	0	0	0	0	0	0	0	0	0	1	0	0	0	0	0	0	0	0	0	0	1	0	0	0	0	0	0	0	0	0	0	0	0	0
1984	EIF5A	4	0	1	0	0	0	0	0	0	0	0	0	0	0	0	0	0	0	0	0	0	0	0	0	0	0	0	0	0	0	0	0	0	0	0	0	0	0	0	0	0	0	0	0	0	1	0	0
6136	RPL12	4	1	0	0	0	0	0	0	0	0	0	0	1	0	0	0	0	0	0	0	0	0	0	0	0	0	0	0	0	0	0	0	0	0	0	0	0	0	0	0	0	0	0	0	0	1	0	0
3185	HNRNPF	4	1	1	0	0	0	0	0	0	0	0	0	0	0	1	0	0	0	0	0	0	0	0	0	0	0	0	0	0	0	0	0	0	0	0	0	0	0	0	0	0	0	0	0	0	0	0	0
10971	YWHAQ	4	1	0	0	1	0	1	0	0	0	0	0	0	0	0	0	0	0	0	0	0	0	0	0	0	0	0	0	0	0	0	0	0	0	0	0	0	0	0	0	0	0	0	0	0	0	0	0
871	SERPINH1	4	0	0	0	0	0	0	0	0	0	0	0	0	0	0	0	0	0	0	0	0	0	0	1	0	1	0	0	0	0	0	0	0	0	0	0	0	0	0	0	0	0	0	0	1	0	0	0
11198	SUPT16H	4	0	0	0	0	0	0	1	0	0	0	0	0	0	0	0	0	0	0	0	0	0	0	0	0	1	0	0	0	0	0	0	0	0	0	0	0	0	0	0	0	0	0	0	1	0	0	0
8665	EIF3F	4	0	0	0	0	0	1	0	0	0	0	0	0	0	0	0	0	0	0	0	0	0	0	0	0	0	0	0	0	0	0	0	0	0	0	0	0	0	0	0	0	0	0	0	0	0	0	0
5688	PSMA7	4	0	0	0	1	0	0	0	0	0	0	0	0	1	0	0	0	0	0	0	0	0	0	0	0	0	0	0	0	0	0	0	0	0	0	1	0	0	0	0	0	0	0	0	0	0	0	0
5725	PTBP1	4	0	0	0	0	0	1	1	0	0	0	0	0	0	0	0	0	0	0	0	0	0	0	0	0	1	0	0	0	0	0	0	0	0	0	0	0	0	0	0	0	0	0	0	1	0	0	0
81	ACTN4	4	0	0	0	1	0	0	0	0	0	0	0	0	0	0	0	0	0	0	0	0	0	0	1	0	0	0	0	0	0	0	0	0	0	0	0	0	0	0	0	0	0	0	0	0	0	0	0
1291	COL6A1	4	0	0	0	0	0	0	0	0	0	0	0	0	0	0	0	0	0	0	0	0	0	0	1	0	0	0	0	0	0	0	0	0	0	0	0	0	0	0	0	0	0	0	0	0	0	0	0
5351	PLOD1	4	0	0	0	0	0	0	0	0	0	0	0	0	0	0	0	0	0	0	0	0	0	0	1	0	0	0	0	0	0	0	0	0	0	0	0	0	0	0	0	0	0	0	0	0	0	0	0
824	CAPN2	4	0	0	0	0	0	0	0	1	0	0	0	0	0	0	0	0	0	0	0	0	0	0	0	0	0	1	0	0	0	0	0	0	0	0	0	0	0	0	0	0	0	1	0	0	0	0	0
7532	YWHAG	4	0	0	0	0	0	0	0	0	0	1	0	0	0	0	0	0	0	0	0	0	0	0	0	0	0	1	0	0	0	0	0	0	0	0	0	0	0	0	0	0	0	0	0	0	0	0	0
3915	LAMC1	4	0	0	0	0	0	0	0	0	0	0	0	0	0	0	0	0	0	0	0	0	0	0	0	0	0	0	0	0	0	0	0	0	0	1	0	0	0	0	0	0	0	0	0	0	0	0	0
6628	SNRPB	4	0	0	0	0	0	0	1	0	0	0	0	0	0	0	0	0	0	0	0	0	0	0	0	0	0	0	0	0	0	0	0	0	0	0	0	0	0	0	0	0	0	0	0	0	1	0	0
6135	RPL11	4	0	0	1	0	0	0	0	0	0	0	0	0	0	0	0	0	0	0	0	0	0	0	0	0	0	0	0	0	0	0	0	0	0	0	0	0	0	0	0	0	0	0	0	0	1	0	0
8761	PABPC4	4	0	1	0	0	0	0	0	0	0	0	0	0	0	1	0	0	0	0	0	0	0	0	0	0	0	0	0	0	0	0	0	0	1	0	0	0	0	0	0	0	0	0	0	0	0	0	0
7175	TPR	4	0	1	0	0	0	0	0	0	0	0	0	0	0	1	0	0	0	0	0	0	0	0	0	1	0	0	0	0	0	0	0	0	0	0	0	0	0	0	0	0	0	0	0	0	0	0	0
5861	RAB1A	4	0	0	0	0	0	0	0	0	0	0	0	0	0	0	0	0	0	0	0	0	0	0	0	0	0	0	0	0	0	0	0	0	0	0	0	0	0	0	0	0	0	0	0	0	0	1	0
5479	PPIB	4	0	0	0	0	0	0	0	0	0	0	1	0	0	0	0	0	0	0	0	0	0	0	0	0	0	0	0	0	0	0	0	0	0	1	0	0	0	0	0	0	0	0	0	0	0	0	0
4758	NEU1	3	0	0	0	0	0	0	0	0	0	0	0	0	0	0	0	0	0	0	0	0	0	0	0	0	0	0	0	0	0	0	0	0	0	1	0	0	0	0	0	0	0	0	0	0	0	0	0
6923	ELOB	3	0	0	0	0	0	0	0	0	0	0	0	0	0	0	0	0	0	0	0	0	0	0	0	0	0	0	0	0	0	0	0	0	0	0	0	0	0	0	0	0	0	0	0	0	0	0	0
9343	EFTUD2	3	0	0	0	0	0	0	1	0	0	0	0	0	0	0	0	0	0	0	0	0	0	0	0	0	1	0	0	0	0	0	0	0	0	0	0	0	0	0	0	0	0	0	0	0	0	0	0
5686	PSMA5	3	0	0	0	0	0	0	0	0	0	0	0	0	1	0	0	0	0	0	0	0	0	0	0	0	0	0	0	0	0	0	0	0	0	0	0	0	0	0	0	0	0	0	0	0	0	0	0
1937	EEF1G	3	0	0	0	0	0	1	0	0	0	0	0	0	0	0	0	0	0	0	1	0	0	0	0	0	0	0	0	0	0	0	0	0	0	0	0	0	0	0	0	0	0	0	0	0	0	0	0
7529	YWHAB	3	1	0	0	0	0	0	0	0	0	0	0	0	0	1	0	0	0	0	0	0	0	0	0	0	0	0	0	0	0	0	0	0	0	0	0	0	0	0	0	0	0	0	0	0	0	0	0
8661	EIF3A	3	0	0	0	0	0	0	0	0	0	0	0	1	0	0	0	0	0	0	0	0	0	0	0	0	0	0	0	0	0	0	0	0	0	0	0	0	0	0	0	0	0	0	0	0	0	0	0
1398	CRK	3	0	0	0	0	0	0	0	0	0	0	0	0	0	0	0	0	0	0	0	0	1	0	0	0	0	0	0	0	0	0	0	0	0	0	0	0	0	0	0	0	0	0	0	0	0	0	0
51596	CUTA	3	0	0	0	0	0	0	0	0	0	0	0	0	0	0	0	0	0	0	0	0	0	0	0	0	0	0	0	0	0	0	0	0	0	0	0	0	0	0	0	0	0	0	0	0	0	0	0
6023	RMRP	3	0	1	0	0	0	0	0	0	0	0	0	0	0	0	0	0	0	0	0	0	0	0	0	0	0	0	0	0	0	0	0	0	0	0	0	0	0	0	0	0	0	0	0	0	0	0	0
11167	FSTL1	3	0	0	0	0	0	0	0	0	0	0	0	0	0	0	0	0	0	0	0	0	0	0	0	0	0	0	0	0	0	0	0	0	0	0	0	0	0	0	0	0	0	0	0	0	0	0	0
7165	TPD52L2	3	0	0	0	0	0	0	0	0	0	0	0	0	0	0	0	0	0	0	0	0	1	0	0	0	0	0	0	0	0	0	0	0	0	0	0	0	0	0	0	0	0	0	0	0	0	0	0
6188	RPS3	3	0	0	1	0	0	1	0	0	0	0	0	0	0	0	0	0	0	0	0	0	0	0	0	0	0	0	0	0	0	0	0	0	0	0	0	0	0	0	0	0	0	0	0	0	0	0	0
1213	CLTC	3	0	1	0	0	0	0	0	0	1	0	0	0	0	0	0	0	0	0	0	0	0	0	0	0	0	1	0	0	0	0	0	0	0	0	0	0	0	0	0	0	0	0	0	0	0	0	0
5576	PRKAR2A	3	0	0	0	0	0	0	0	0	0	0	0	0	0	0	0	0	0	0	1	0	0	0	0	0	0	0	0	0	0	0	0	0	0	0	0	0	0	0	0	0	0	0	0	0	0	0	1
3609	ILF3	3	0	0	0	0	0	0	0	0	0	0	0	0	0	0	0	0	0	0	1	0	0	1	0	0	0	0	0	0	1	0	0	0	0	0	0	0	0	0	0	0	0	0	0	0	0	0	0
4830	NME1	3	0	1	0	0	0	0	0	0	0	0	0	0	0	0	0	0	0	0	0	0	0	0	0	0	0	0	0	0	0	0	0	0	0	0	0	0	0	0	0	0	0	0	0	0	0	0	0
1973	EIF4A1	3	0	0	1	0	0	1	1	0	0	0	0	0	0	0	0	0	0	0	0	0	0	0	0	0	0	0	0	0	0	0	0	0	0	0	0	0	0	0	0	0	0	0	0	0	0	0	0
1314	COPA	3	0	0	0	0	0	0	0	0	0	0	0	0	0	1	0	0	0	0	0	0	0	0	0	1	0	0	0	0	0	0	0	0	0	0	0	0	0	0	0	0	0	0	0	0	0	0	0
6635	SNRPE	3	0	0	0	0	0	0	0	0	0	0	0	0	0	1	0	0	0	0	0	0	0	0	0	0	1	0	0	0	0	0	0	0	0	0	0	0	0	0	0	0	0	0	0	1	0	0	0
2495	FTH1	3	0	0	0	0	0	0	0	0	0	0	0	0	0	0	0	0	0	0	0	0	0	0	0	0	0	0	0	0	0	0	0	0	0	1	0	0	0	0	0	0	0	0	0	0	0	0	0
5707	PSMD1	3	0	0	0	0	0	0	0	0	0	0	0	1	0	0	0	0	0	0	0	0	0	0	0	1	0	0	0	0	0	0	0	0	0	0	0	0	0	0	0	0	0	0	0	0	0	0	0
8340	H2BC13	3	0	1	1	0	0	0	0	0	0	0	0	0	0	0	0	0	0	0	0	0	0	0	0	0	0	0	0	0	0	0	0	0	0	0	0	0	0	0	0	0	0	0	0	0	0	0	0
6709	SPTAN1	3	0	0	0	0	0	0	0	0	0	0	0	0	0	0	0	0	0	0	0	1	0	0	0	0	1	0	0	0	0	0	0	0	0	0	0	0	0	0	0	0	0	0	0	0	0	0	0
10128	LRPPRC	3	0	0	0	0	0	0	0	0	0	0	0	0	0	0	0	0	0	0	0	0	0	0	0	0	0	0	0	0	0	0	0	0	0	0	0	0	0	0	0	0	0	0	0	0	0	1	0
87	ACTN1	3	0	0	0	0	0	0	0	0	0	0	0	0	0	0	0	0	0	0	0	0	0	0	0	0	0	0	0	0	0	0	0	0	0	0	0	0	0	0	0	0	0	0	0	0	0	0	0
2817	GPC1	3	0	0	0	0	0	0	0	0	0	0	0	0	0	0	0	0	0	0	0	0	0	0	1	0	0	0	0	0	0	0	0	0	0	0	0	0	0	0	0	0	0	0	0	0	0	0	0
6632	SNRPD1	3	0	0	0	0	0	0	0	0	0	0	0	0	0	0	0	0	0	0	0	0	0	0	0	0	0	0	0	0	0	0	0	0	0	0	0	0	0	0	0	0	0	0	0	0	0	0	0
6175	RPLP0	3	1	0	0	0	0	0	0	1	0	0	0	0	0	0	0	1	0	0	0	0	0	0	0	0	0	0	0	0	0	0	0	0	0	0	0	0	0	0	0	0	0	0	0	0	0	0	0
9276	COPB2	3	0	0	0	0	0	0	0	0	1	0	0	0	0	0	0	0	1	0	0	0	0	0	0	0	0	0	0	0	0	0	0	0	0	0	0	0	0	0	0	0	0	0	0	0	0	0	0
6125	RPL5	3	1	0	0	0	0	0	0	0	0	0	0	0	0	0	0	0	0	0	0	0	0	0	0	0	0	0	0	0	0	0	0	0	0	0	1	0	0	0	0	0	0	0	0	0	0	0	0
1303	COL12A1	3	0	0	0	0	0	0	0	0	0	0	0	0	0	0	0	0	0	0	0	0	0	0	0	0	0	0	0	0	0	0	0	0	0	0	0	0	0	0	0	0	0	0	0	0	0	0	0
6187	RPS2	3	0	0	1	0	0	0	0	0	0	0	0	0	0	1	0	0	0	0	0	0	0	0	0	0	0	0	0	0	0	0	0	0	0	0	0	0	0	0	0	0	0	0	0	0	0	0	0
8826	IQGAP1	3	0	0	0	0	0	0	0	0	0	0	0	0	0	0	0	0	0	1	0	0	0	0	0	0	0	1	0	0	0	0	0	0	0	0	0	0	0	0	0	0	0	1	0	0	0	0	0
3646	EIF3E	3	0	0	1	0	0	0	0	0	0	0	0	0	0	0	0	0	0	0	0	0	0	0	0	0	0	0	0	0	0	0	0	0	0	0	0	0	0	0	0	0	0	0	0	0	0	0	0
114990	VASN	3	0	0	0	0	0	0	0	0	0	0	0	0	0	0	0	0	0	0	0	0	0	0	0	0	0	0	0	0	0	0	0	0	0	0	0	0	0	0	0	0	0	0	0	0	0	0	0
304	ANXA2P2	3	0	0	1	0	0	0	0	1	0	0	0	0	0	0	0	0	0	0	0	0	0	0	1	0	0	0	0	0	0	0	0	0	0	0	0	0	0	0	0	0	0	0	0	0	0	0	0
3895	KTN1	3	0	0	0	0	0	0	0	0	0	0	0	0	0	0	0	0	0	0	0	0	0	0	0	1	0	0	0	0	1	0	0	0	0	0	0	0	0	0	0	0	0	0	0	0	0	0	1
7317	UBA1	3	0	0	1	0	0	1	1	0	0	0	0	0	0	0	0	0	0	0	0	0	0	0	0	0	0	0	0	0	0	0	0	0	0	0	0	0	0	0	0	0	0	0	0	0	0	0	0
16	AARS1	3	0	1	0	0	0	0	0	0	0	0	0	0	0	0	0	0	0	0	0	0	0	0	0	1	0	0	0	0	0	0	0	0	0	0	0	0	0	0	0	0	0	0	0	0	0	0	0
106480180	RNU1-93P	3	0	0	0	0	0	0	0	0	0	0	0	1	0	0	0	0	0	0	0	0	0	0	0	1	0	0	0	0	0	0	0	0	0	0	0	0	0	0	0	0	0	0	0	0	0	0	0
7919	DDX39B	2	0	1	0	0	0	0	0	0	0	0	0	0	0	0	0	0	0	0	0	0	0	0	0	0	0	0	0	0	0	0	0	0	0	0	0	0	0	0	0	0	0	0	0	0	0	0	0
5202	PFDN2	2	0	0	1	0	0	0	0	0	0	0	0	0	0	0	0	0	0	0	0	0	0	0	0	0	0	0	0	0	0	0	0	0	0	0	0	0	0	0	0	0	0	0	0	0	0	0	0
6633	SNRPD2	2	0	0	0	1	0	0	0	0	0	0	0	0	0	0	0	0	0	0	0	0	0	0	0	0	0	0	0	0	0	0	0	0	0	0	0	0	0	0	0	0	0	0	0	0	0	0	0
1293	COL6A3	2	0	0	0	0	0	0	0	0	0	0	0	0	0	0	0	0	0	0	0	0	0	0	0	0	0	0	0	0	0	0	0	0	0	0	0	0	0	0	0	0	0	0	0	0	0	0	0
5685	PSMA4	2	0	0	0	0	0	0	0	0	0	0	0	0	0	0	0	0	0	0	0	0	0	0	0	0	0	0	0	0	0	0	0	0	0	0	0	0	0	0	0	0	0	0	0	0	0	0	0
27336	HTATSF1	2	1	0	0	0	0	0	0	0	0	0	0	0	0	0	0	0	0	0	0	0	0	0	0	0	0	0	0	0	0	0	0	0	0	0	0	0	0	0	0	0	0	0	0	0	0	0	0
6222	RPS18	2	1	0	0	0	0	0	0	0	0	0	0	0	0	0	0	0	0	0	0	0	0	0	0	0	0	0	0	0	0	0	0	0	0	0	0	0	0	0	0	0	0	0	0	0	0	0	0
23193	GANAB	2	0	0	0	1	0	0	0	0	0	0	0	0	0	0	0	0	0	0	0	0	0	0	0	0	0	0	0	0	0	0	0	0	0	0	0	0	0	0	0	0	0	0	0	0	0	0	0
5887	RAD23B	2	0	0	0	0	0	0	0	0	0	0	0	0	0	1	0	0	0	0	0	0	0	0	0	1	0	0	0	0	0	0	0	0	0	0	0	0	0	0	0	0	0	0	0	0	0	0	0
56616	DIABLO	2	0	0	0	0	0	0	0	0	0	0	0	0	0	0	0	0	0	0	0	0	0	0	0	0	0	0	0	0	0	0	0	0	0	0	0	0	0	0	0	0	0	0	0	0	0	0	0
83442	SH3BGRL3	2	0	0	0	0	0	0	0	0	0	0	0	0	0	0	0	0	0	0	0	0	0	0	1	0	0	0	0	0	0	0	0	0	0	0	0	0	0	0	0	0	0	0	0	0	0	0	0
11051	NUDT21	2	1	1	0	0	0	0	0	0	0	0	0	0	0	0	0	0	0	0	0	0	0	0	0	0	0	0	0	0	0	0	0	0	0	0	0	0	0	0	0	0	0	0	0	0	0	0	0
100131863	RPS18P5	2	1	0	0	0	0	0	0	0	0	0	0	0	0	0	0	0	0	0	0	0	0	0	0	0	0	0	0	0	0	0	0	0	0	0	0	0	0	0	0	0	0	0	0	0	0	0	0
372	ARCN1	2	0	1	0	0	0	0	0	0	0	0	0	0	0	0	0	0	0	0	0	0	0	0	0	0	0	0	0	0	0	0	0	0	0	0	0	0	0	0	0	0	0	0	0	0	0	1	0
126298	IRGQ	2	0	0	0	0	0	0	0	0	0	0	0	0	0	0	0	0	0	0	0	0	0	0	0	0	0	0	0	0	0	0	0	0	0	0	0	0	0	0	0	0	0	0	0	0	0	0	0
728689	EIF3CL	2	0	0	0	0	0	0	0	0	0	0	0	0	0	0	0	0	0	0	0	0	0	0	0	0	0	0	0	0	0	0	0	0	0	0	0	0	0	0	0	0	0	0	0	0	0	0	0
6189	RPS3A	2	0	0	0	0	0	0	0	0	0	0	0	0	0	0	0	1	0	0	0	0	0	0	0	0	0	0	0	0	0	0	0	0	0	0	0	0	0	0	0	0	0	0	0	0	0	0	0
25932	CLIC4	2	0	0	0	0	0	0	0	0	0	0	0	0	0	0	0	0	0	0	0	0	0	0	0	0	0	0	0	0	0	0	0	0	0	0	0	0	0	0	0	0	0	0	0	0	0	0	0
8974	P4HA2	2	0	0	0	0	0	0	0	0	0	0	0	0	0	0	0	0	0	0	0	0	0	0	1	0	0	0	0	0	0	0	0	0	0	0	0	0	0	0	0	0	0	0	0	0	0	0	0
7341	SUMO1	2	0	0	0	1	0	0	0	0	0	0	0	0	0	1	0	0	0	0	0	0	0	0	0	0	0	0	0	0	0	0	0	0	0	0	0	0	0	0	0	0	0	0	0	0	0	0	0
220988	HNRNPA3	2	0	0	0	0	0	0	0	0	0	0	0	0	0	0	0	0	0	0	0	0	0	0	0	0	0	0	0	0	0	0	0	0	0	0	0	0	0	0	0	0	0	0	0	0	1	0	0
55110	MAGOHB	2	0	1	0	0	0	0	0	1	0	0	0	0	0	0	0	0	0	0	0	0	0	0	0	0	0	0	0	0	0	0	0	0	0	0	0	0	0	0	0	0	0	0	0	0	0	0	0
22818	COPZ1	2	0	1	0	0	0	0	0	0	0	0	0	0	0	1	0	0	0	0	0	0	0	0	0	0	0	0	0	0	0	0	0	0	0	0	0	0	0	0	0	0	0	0	0	0	0	0	0
8546	AP3B1	2	0	0	0	0	0	0	0	0	0	0	0	1	0	0	0	0	0	0	0	0	0	0	0	0	0	0	0	0	0	0	0	0	0	0	0	0	0	0	0	0	0	0	0	0	0	0	0
23020	SNRNP200	2	0	0	0	0	0	0	0	0	0	0	0	0	0	0	0	0	0	0	0	0	0	0	0	0	1	0	0	0	0	0	0	0	0	0	0	0	0	0	0	0	0	0	0	0	0	0	0
6141	RPL18	2	0	1	0	1	0	0	0	0	0	0	0	0	0	0	0	0	0	0	0	0	0	0	0	0	0	0	0	0	0	0	0	0	0	0	0	0	0	0	0	0	0	0	0	0	0	0	0
7520	XRCC5	2	1	0	0	0	0	0	1	0	0	0	0	0	0	0	0	0	0	0	0	0	0	0	0	0	0	0	0	0	0	0	0	0	0	0	0	0	0	0	0	0	0	0	0	0	0	0	0
23593	HEBP2	2	0	0	0	0	0	0	0	0	0	0	0	0	0	0	0	0	0	0	0	0	1	0	0	0	0	0	0	0	0	0	0	0	0	0	0	0	0	0	0	0	0	0	0	0	0	0	0
1743	DLST	2	0	0	0	0	0	0	0	0	0	0	0	0	0	0	0	0	0	0	0	0	0	0	0	0	0	0	0	0	0	0	0	0	0	0	0	0	0	0	0	0	0	0	0	0	0	0	0
5691	PSMB3	2	0	0	0	1	0	0	0	0	0	0	0	0	0	0	0	0	0	0	0	0	0	0	0	0	0	0	0	0	0	0	0	0	0	0	0	0	0	0	0	0	0	0	0	0	0	0	0
2764	GMFB	2	0	0	0	0	0	0	0	0	0	0	0	0	0	0	0	0	0	0	0	0	1	0	0	0	0	0	0	0	0	0	0	0	0	0	0	0	0	0	0	0	0	0	0	0	0	0	0
1917	EEF1A2	2	0	0	0	0	0	1	0	0	0	0	0	0	0	0	0	0	0	0	0	0	0	0	0	0	0	0	0	0	0	0	0	0	0	0	0	0	0	0	0	0	0	0	0	0	0	0	0
5976	UPF1	2	0	0	0	0	0	0	0	0	0	0	0	0	0	0	0	0	0	0	0	0	0	0	0	0	0	0	0	0	0	0	0	0	0	0	0	0	0	0	0	0	0	0	0	0	0	0	0
4691	NCL	2	0	0	0	0	0	0	0	0	0	0	0	1	0	0	0	0	0	0	0	0	0	0	0	0	0	0	0	0	0	0	0	0	1	0	0	0	0	0	0	0	0	0	0	0	0	0	0
3371	TNC	2	0	0	0	0	0	0	0	0	0	0	0	0	0	0	0	0	0	0	0	0	0	0	1	0	0	0	0	0	0	0	0	0	0	0	0	0	0	0	0	0	0	0	0	0	0	0	0
1464	CSPG4	2	0	0	0	0	0	0	0	0	0	0	0	0	0	0	0	0	0	0	0	0	0	0	0	0	0	0	0	0	0	0	0	0	0	0	0	0	0	0	0	0	0	0	0	0	0	0	0
5358	PLS3	2	1	0	0	0	0	0	0	0	0	0	0	0	0	0	0	0	0	0	0	0	0	0	0	0	0	0	0	0	0	0	0	0	0	0	0	0	0	0	0	0	0	0	0	0	0	0	0
94239	H2AZ2	2	0	0	0	1	0	0	0	0	0	0	0	0	0	0	0	0	0	0	0	0	0	0	0	0	0	0	0	0	0	0	0	0	0	0	0	0	0	0	0	0	0	0	0	0	0	0	0
8078	USP5	2	0	1	0	0	0	0	0	0	0	0	0	1	0	0	0	0	0	0	0	0	0	0	0	0	0	0	0	0	0	0	0	0	0	0	0	0	0	0	0	0	0	0	0	0	0	0	0
57124	CD248	2	0	0	0	0	0	0	0	0	0	0	0	0	0	0	0	0	0	0	0	0	0	0	0	0	0	0	0	0	0	0	0	0	0	0	0	0	0	0	0	0	0	0	0	0	0	0	0
2664	GDI1	2	0	0	0	0	0	0	0	0	0	0	0	0	0	0	0	0	0	0	0	0	0	0	0	0	0	0	0	0	0	0	0	0	0	0	0	0	0	0	0	0	0	0	0	0	0	0	0
9397	NMT2	2	0	0	0	0	0	0	0	0	0	0	0	0	0	0	0	0	0	0	0	0	0	0	0	0	0	0	0	0	0	0	0	0	0	0	0	0	0	0	0	0	0	0	0	0	0	0	0
10212	DDX39A	2	0	0	0	0	0	0	0	0	0	0	0	0	0	0	0	0	0	0	0	0	0	0	0	0	0	0	0	0	0	0	0	0	0	0	0	0	0	0	0	0	0	0	0	0	0	0	0
10539	GLRX3	2	0	1	0	0	0	0	0	0	0	0	0	0	0	0	0	0	0	0	0	0	0	0	0	0	0	0	0	0	0	0	0	0	0	0	1	0	0	0	0	0	0	0	0	0	0	0	0
5589	PRKCSH	2	0	0	0	0	0	0	0	0	0	0	0	0	0	0	0	0	0	0	0	0	0	0	0	0	0	0	0	0	0	0	0	0	0	0	0	0	0	0	0	0	0	0	0	0	0	0	0
10594	PRPF8	2	0	1	1	0	0	0	0	0	0	0	0	0	0	0	0	0	0	0	0	0	0	0	0	0	0	0	0	0	0	0	0	0	0	0	0	0	0	0	0	0	0	0	0	0	0	0	0
2665	GDI2	2	1	0	0	0	0	1	0	0	0	0	0	0	0	0	0	0	0	0	0	0	0	0	0	0	0	0	0	0	0	0	0	0	0	0	0	0	0	0	0	0	0	0	0	0	0	0	0
586	BCAT1	2	0	0	0	0	0	0	0	0	0	0	0	0	0	0	0	0	0	0	0	0	0	0	0	0	0	0	0	0	0	0	0	0	0	0	0	0	0	0	0	0	0	0	0	0	0	0	0
10072	DPP3	2	0	0	0	0	0	0	0	0	0	0	0	0	0	0	0	0	0	0	0	0	0	0	1	0	0	0	0	0	0	0	0	0	0	0	0	0	0	0	0	0	0	0	0	0	0	0	0
5036	PA2G4	2	0	0	1	1	0	0	0	0	0	0	0	0	0	0	0	0	0	0	0	0	0	0	0	0	0	0	0	0	0	0	0	0	0	0	0	0	0	0	0	0	0	0	0	0	0	0	0
10549	PRDX4	2	0	0	0	1	0	0	0	0	0	0	0	0	1	0	0	0	0	0	0	0	0	0	0	0	0	0	0	0	0	0	0	0	0	0	0	0	0	0	0	0	0	0	0	0	0	0	0
4126	MANBA	2	0	0	0	0	0	0	0	0	0	0	0	0	0	0	0	0	0	0	0	0	0	0	0	0	0	0	0	0	0	0	0	0	0	0	0	0	0	0	0	0	0	0	0	0	0	0	0
1280	COL2A1	2	0	0	0	0	0	0	0	0	0	0	0	0	0	0	0	0	0	0	0	0	0	0	0	0	0	0	0	0	0	0	0	0	0	1	0	0	0	0	0	0	0	0	0	0	0	0	0
10236	HNRNPR	2	0	0	1	0	0	0	0	0	0	0	0	0	0	0	0	0	0	0	0	0	0	0	0	0	0	0	0	0	0	0	0	0	0	0	1	0	0	0	0	0	0	0	0	0	0	0	0
3608	ILF2	2	0	0	0	0	0	0	0	0	0	0	0	1	0	0	0	0	0	0	0	0	0	0	0	0	0	0	0	0	0	0	0	0	0	0	0	0	0	0	0	0	0	0	0	0	0	0	0
8943	AP3D1	2	0	0	0	0	0	0	0	0	0	0	0	0	0	0	0	0	0	0	1	0	0	0	0	0	0	0	0	0	0	0	0	0	0	0	0	0	0	0	0	0	0	0	0	0	0	0	0
6611	SMS	2	1	0	0	0	0	0	0	0	0	0	0	0	0	0	0	0	0	0	0	0	0	0	0	0	0	0	0	0	0	0	0	0	0	0	0	0	0	0	0	0	0	0	0	0	0	0	0
11140	CDC37	2	0	0	0	0	0	0	0	0	0	0	0	0	0	0	0	0	0	0	0	0	0	0	0	0	0	0	0	0	0	0	0	0	0	0	0	0	0	0	0	0	0	0	0	0	0	0	0
6203	RPS9	1	0	0	0	0	0	0	0	0	0	0	0	0	0	0	0	0	0	0	0	0	0	0	0	0	0	0	0	0	0	0	0	0	0	0	0	0	0	0	0	0	0	0	0	0	0	0	0
7411	VBP1	1	0	0	0	1	0	0	0	0	0	0	0	0	0	0	0	0	0	0	0	0	0	0	0	0	0	0	0	0	0	0	0	0	0	0	0	0	0	0	0	0	0	0	0	0	0	0	0
4733	DRG1	1	0	0	0	0	0	0	0	0	0	0	0	0	0	0	0	0	0	0	0	0	0	0	0	0	0	0	0	0	0	0	0	0	0	0	1	0	0	0	0	0	0	0	0	0	0	0	0
10492	SYNCRIP	1	0	0	0	0	0	0	0	0	0	0	0	0	0	0	0	0	0	0	0	0	0	0	0	0	0	0	0	0	0	0	0	0	0	0	0	0	0	0	0	0	0	0	0	0	0	0	0
1665	DHX15	1	0	0	0	0	0	0	1	0	0	0	0	0	0	0	0	0	0	0	0	0	0	0	0	0	0	0	0	0	0	0	0	0	0	0	0	0	0	0	0	0	0	0	0	0	0	0	0
10541	ANP32B	1	0	0	0	0	0	0	1	0	0	0	0	0	0	0	0	0	0	0	0	0	0	0	0	0	0	0	0	0	0	0	0	0	0	0	0	0	0	0	0	0	0	0	0	0	0	0	0
5886	RAD23A	1	0	0	0	0	0	0	0	0	0	0	0	0	0	1	0	0	0	0	0	0	0	0	0	0	0	0	0	0	0	0	0	0	0	0	0	0	0	0	0	0	0	0	0	0	0	0	0
6626	SNRPA	1	0	0	0	0	0	0	0	0	0	0	0	1	0	0	0	0	0	0	0	0	0	0	0	0	0	0	0	0	0	0	0	0	0	0	0	0	0	0	0	0	0	0	0	0	0	0	0
832	CAPZB	1	0	0	0	0	0	0	0	0	0	0	0	0	0	0	0	0	0	0	0	0	0	0	1	0	0	0	0	0	0	0	0	0	0	0	0	0	0	0	0	0	0	0	0	0	0	0	0
5694	PSMB6	1	0	0	0	0	0	0	0	0	0	0	0	0	0	0	0	0	0	0	0	0	0	0	0	0	0	0	0	0	0	0	0	0	0	0	0	0	0	0	0	0	0	0	0	0	0	0	0
10726	NUDC	1	0	0	0	0	0	0	0	0	0	0	0	0	0	0	0	0	0	0	0	0	0	0	0	0	0	0	0	0	0	0	0	0	0	0	0	0	0	0	0	0	0	0	0	0	0	0	0
1634	DCN	1	0	0	0	0	0	0	0	0	0	0	0	0	0	0	0	0	0	0	0	0	0	0	0	0	0	0	0	0	0	0	0	0	0	0	0	0	0	0	0	0	0	0	0	0	0	0	0
6742	SSBP1	1	0	0	0	0	0	0	0	0	0	0	0	0	0	0	0	0	0	0	0	0	0	0	0	0	0	0	0	0	0	0	0	0	0	0	0	0	0	0	0	0	0	0	0	0	0	0	0
708	C1QBP	1	0	0	0	0	0	0	0	0	0	0	0	0	0	0	0	0	0	0	0	0	0	0	0	0	0	0	0	0	0	0	0	0	0	0	0	0	0	0	0	0	0	0	0	0	0	0	0
10951	CBX1	1	0	0	0	0	0	0	0	0	0	0	0	1	0	0	0	0	0	0	0	0	0	0	0	0	0	0	0	0	0	0	0	0	0	0	0	0	0	0	0	0	0	0	0	0	0	0	0
11157	LSM6	1	0	0	0	0	0	0	0	0	0	0	0	0	0	0	0	0	0	0	0	0	0	0	0	0	0	0	0	0	0	0	0	0	0	1	0	0	0	0	0	0	0	0	0	0	0	0	0
5718	PSMD12	1	0	1	0	0	0	0	0	0	0	0	0	0	0	0	0	0	0	0	0	0	0	0	0	0	0	0	0	0	0	0	0	0	0	0	0	0	0	0	0	0	0	0	0	0	0	0	0
57819	LSM2	1	0	0	0	0	0	0	0	1	0	0	0	0	0	0	0	0	0	0	0	0	0	0	0	0	0	0	0	0	0	0	0	0	0	0	0	0	0	0	0	0	0	0	0	0	0	0	0
22827	PUF60	1	0	0	0	0	0	0	0	0	0	0	0	1	0	0	0	0	0	0	0	0	0	0	0	0	0	0	0	0	0	0	0	0	0	0	0	0	0	0	0	0	0	0	0	0	0	0	0
6146	RPL22	1	1	0	0	0	0	0	0	0	0	0	0	0	0	0	0	0	0	0	0	0	0	0	0	0	0	0	0	0	0	0	0	0	0	0	0	0	0	0	0	0	0	0	0	0	0	0	0
6738	RO60	1	0	0	0	0	0	1	0	0	0	0	0	0	0	0	0	0	0	0	0	0	0	0	0	0	0	0	0	0	0	0	0	0	0	0	0	0	0	0	0	0	0	0	0	0	0	0	0
10609	P3H4	1	0	0	0	0	0	0	0	0	0	0	0	0	0	0	0	0	0	0	0	0	0	0	0	0	0	0	0	0	0	0	0	0	0	0	0	0	0	0	0	0	0	0	0	0	0	0	0
56648	EIF5A2	1	0	1	0	0	0	0	0	0	0	0	0	0	0	0	0	0	0	0	0	0	0	0	0	0	0	0	0	0	0	0	0	0	0	0	0	0	0	0	0	0	0	0	0	0	0	0	0
1315	COPB1	1	0	0	0	0	0	0	0	0	0	0	0	0	0	0	0	0	0	0	0	0	0	0	0	0	1	0	0	0	0	0	0	0	0	0	0	0	0	0	0	0	0	0	0	0	0	0	0
11164	NUDT5	1	0	0	0	0	0	0	0	0	0	0	0	0	0	1	0	0	0	0	0	0	0	0	0	0	0	0	0	0	0	0	0	0	0	0	0	0	0	0	0	0	0	0	0	0	0	0	0
10536	P3H3	1	0	0	0	0	0	0	0	0	0	0	0	0	0	0	0	0	0	0	0	0	0	0	0	0	0	0	0	0	0	0	0	0	0	0	0	0	0	0	0	0	0	0	0	0	0	0	0
55742	PARVA	1	0	0	0	0	0	0	0	0	0	0	0	0	0	0	0	0	0	0	0	0	0	0	0	1	0	0	0	0	0	0	0	0	0	0	0	0	0	0	0	0	0	0	0	0	0	0	0
6767	ST13	1	0	0	0	0	0	1	0	0	0	0	0	0	0	0	0	0	0	0	0	0	0	0	0	0	0	0	0	0	0	0	0	0	0	0	0	0	0	0	0	0	0	0	0	0	0	0	0
2058	EPRS1	1	0	0	0	0	0	0	0	0	0	0	0	0	0	0	0	0	0	0	0	0	0	0	0	0	0	0	0	0	0	0	0	0	0	0	0	0	0	0	0	0	0	0	0	0	0	0	0
9555	MACROH2A1	1	0	0	0	0	0	0	0	0	0	0	0	0	0	0	0	0	0	0	0	0	0	0	0	0	0	1	0	0	0	0	0	0	0	0	0	0	0	0	0	0	0	0	0	0	0	0	0
1639	DCTN1	1	0	0	0	0	0	0	0	0	0	0	0	0	0	0	0	0	0	0	0	0	0	0	0	0	0	0	0	0	0	0	0	0	0	0	0	0	0	0	0	0	0	0	0	0	0	1	0
5217	PFN2	1	0	0	0	0	0	1	0	0	0	0	0	0	0	0	0	0	0	0	0	0	0	0	0	0	0	0	0	0	0	0	0	0	0	0	0	0	0	0	0	0	0	0	0	0	0	0	0
5719	PSMD13	1	0	0	0	0	0	0	0	0	0	0	0	0	0	0	0	0	0	0	0	0	0	0	0	0	0	0	0	0	0	0	0	0	0	0	1	0	0	0	0	0	0	0	0	0	0	0	0
3276	PRMT1	1	0	0	0	0	0	0	1	0	0	0	0	0	0	0	0	0	0	0	0	0	0	0	0	0	0	0	0	0	0	0	0	0	0	0	0	0	0	0	0	0	0	0	0	0	0	0	0
682	BSG	1	0	0	0	0	0	0	0	0	0	0	0	0	0	1	0	0	0	0	0	0	0	0	0	0	0	0	0	0	0	0	0	0	0	0	0	0	0	0	0	0	0	0	0	0	0	0	0
58478	ENOPH1	1	0	0	0	0	0	0	0	0	0	0	0	0	0	0	0	0	0	0	0	0	1	0	0	0	0	0	0	0	0	0	0	0	0	0	0	0	0	0	0	0	0	0	0	0	0	0	0
800	CALD1	1	0	0	0	0	0	0	0	0	0	0	0	0	0	0	0	0	0	0	0	0	0	0	0	0	0	0	0	0	0	0	0	0	0	0	0	0	0	0	0	0	0	0	0	0	0	0	0
6223	RPS19	1	0	1	0	0	0	0	0	0	0	0	0	0	0	0	0	0	0	0	0	0	0	0	0	0	0	0	0	0	0	0	0	0	0	0	0	0	0	0	0	0	0	0	0	0	0	0	0
28969	BZW2	1	0	0	0	0	0	0	0	0	0	0	0	0	0	0	0	0	0	0	0	0	0	0	0	0	0	0	0	0	0	0	0	0	0	0	0	0	0	0	0	0	0	0	0	0	0	0	0
11328	FKBP9	1	1	0	0	0	0	0	0	0	0	0	0	0	0	0	0	0	0	0	0	0	0	0	0	0	0	0	0	0	0	0	0	0	0	0	0	0	0	0	0	0	0	0	0	0	0	0	0
5858	PZP	1	0	0	0	0	0	0	0	0	0	0	0	0	0	0	0	0	0	0	0	0	0	0	0	0	0	0	0	0	0	0	0	0	0	0	0	0	0	0	0	0	0	0	0	0	0	0	0
23071	ERP44	1	0	0	0	0	0	0	0	0	0	0	0	0	0	0	0	0	0	0	0	0	0	0	0	0	0	0	0	0	0	0	0	0	0	0	0	0	0	0	0	0	0	0	0	0	0	0	0
11124	FAF1	1	0	0	0	0	0	1	0	0	0	0	0	0	0	0	0	0	0	0	0	0	0	0	0	0	0	0	0	0	0	0	0	0	0	0	0	0	0	0	0	0	0	0	0	0	0	0	0
1278	COL1A2	1	0	0	0	0	0	0	0	0	0	0	0	0	0	0	0	0	0	0	0	0	0	0	0	0	0	0	0	0	0	0	0	0	0	0	0	0	0	0	0	0	0	0	0	0	0	0	0
25878	MXRA5	1	0	0	0	0	0	0	0	0	0	0	0	0	0	0	0	0	0	0	0	0	0	0	0	0	0	0	0	0	0	0	0	0	0	0	0	0	0	0	0	0	0	0	0	0	0	0	0
1289	COL5A1	1	0	0	0	0	0	0	0	0	0	0	0	0	0	0	0	0	0	0	0	0	0	0	0	0	0	0	0	0	0	0	0	0	0	0	0	0	0	0	0	0	0	0	0	0	0	0	0
5695	PSMB7	1	0	0	0	1	0	0	0	0	0	0	0	0	0	0	0	0	0	0	0	0	0	0	0	0	0	0	0	0	0	0	0	0	0	0	0	0	0	0	0	0	0	0	0	0	0	0	0
6432	SRSF7	1	0	0	0	0	0	0	0	0	0	0	0	0	0	0	0	0	0	0	0	0	0	0	0	0	0	0	0	0	0	0	0	0	0	0	0	0	0	0	0	0	0	0	0	0	0	0	0
83660	TLN2	1	0	0	0	0	0	0	0	0	0	0	0	0	0	0	0	0	0	0	0	0	0	0	0	0	0	0	0	0	0	0	0	0	0	0	0	0	0	0	0	0	0	0	0	0	1	0	0
1292	COL6A2	1	0	0	0	0	0	0	0	0	0	0	0	0	0	0	0	0	0	0	0	0	0	0	0	0	0	0	0	0	0	0	0	0	0	0	0	0	0	0	0	0	0	0	0	0	0	0	0
5928	RBBP4	1	0	0	0	0	0	0	0	0	0	0	0	0	0	0	0	0	0	0	0	0	0	0	0	0	0	0	0	0	0	0	0	0	0	0	0	0	0	0	0	0	0	0	0	0	0	0	0
64175	P3H1	1	0	0	0	0	0	0	0	0	0	0	0	0	0	0	0	0	0	0	0	0	0	0	0	0	0	0	0	0	0	0	0	0	0	0	0	0	0	0	0	0	0	0	0	0	0	0	0
60681	FKBP10	1	0	0	0	0	0	0	0	0	0	0	0	0	0	0	0	0	0	0	0	0	0	0	0	0	0	0	0	0	0	0	0	0	0	0	0	0	0	0	0	0	0	0	0	0	0	0	0
22919	MAPRE1	1	0	0	0	0	0	0	0	0	0	0	0	0	0	0	0	0	0	0	0	0	0	0	0	0	0	0	0	0	0	0	0	0	0	0	0	0	0	0	0	0	0	0	0	0	0	0	0
6634	SNRPD3	1	0	0	0	1	0	0	0	0	0	0	0	0	0	0	0	0	0	0	0	0	0	0	0	0	0	0	0	0	0	0	0	0	0	0	0	0	0	0	0	0	0	0	0	0	0	0	0
22929	SEPHS1	1	0	0	0	0	0	0	1	0	0	0	0	0	0	0	0	0	0	0	0	0	0	0	0	0	0	0	0	0	0	0	0	0	0	0	0	0	0	0	0	0	0	0	0	0	0	0	0
5962	RDX	1	0	0	0	0	0	0	0	0	0	0	0	0	0	0	0	0	0	0	0	0	0	0	0	0	0	0	0	0	0	0	0	0	0	0	0	0	0	0	0	0	0	0	0	0	0	0	0
1982	EIF4G2	1	0	0	0	0	0	0	0	0	0	0	0	0	0	0	0	1	0	0	0	0	0	0	0	0	0	0	0	0	0	0	0	0	0	0	0	0	0	0	0	0	0	0	0	0	0	0	0
7533	YWHAH	1	0	0	0	0	0	0	0	0	0	0	0	0	0	0	0	0	0	0	0	0	0	0	0	0	0	0	0	0	0	0	0	0	0	0	0	0	0	0	0	0	0	0	0	0	0	0	0
10576	CCT2	1	1	0	0	0	0	0	0	0	0	0	0	0	0	0	0	0	0	0	0	0	0	0	0	0	0	0	0	0	0	0	0	0	0	0	0	0	0	0	0	0	0	0	0	0	0	0	0
5713	PSMD7	1	0	0	0	0	0	0	0	0	0	0	0	0	0	0	0	0	0	0	0	0	0	0	0	0	0	0	0	0	0	0	0	0	0	0	0	0	0	0	0	0	0	0	0	0	0	0	0
3692	EIF6	1	0	0	0	0	0	0	0	0	0	0	0	0	0	0	0	0	0	0	0	0	0	0	0	0	0	0	0	0	0	0	0	0	0	0	0	0	0	0	0	0	0	0	0	0	0	0	0
10330	CNPY2	1	0	0	0	0	0	0	0	0	0	0	0	0	0	0	0	0	0	0	0	0	0	0	0	0	0	0	0	0	0	0	0	0	0	0	0	0	0	0	0	0	0	0	0	0	0	0	0
5859	QARS1	0	0	0	0	0	0	0	0	0	0	0	0	0	0	0	0	0	0	0	0	0	0	0	0	0	0	0	0	0	0	0	0	0	0	0	0	0	0	0	0	0	0	0	0	0	0	0	0
27247	NFU1	0	0	0	0	0	0	0	0	0	0	0	0	0	0	0	0	0	0	0	0	0	0	0	0	0	0	0	0	0	0	0	0	0	0	0	0	0	0	0	0	0	0	0	0	0	0	0	0
3837	KPNB1	0	0	0	0	0	0	0	0	0	0	0	0	0	0	0	0	0	0	0	0	0	0	0	0	0	0	0	0	0	0	0	0	0	0	0	0	0	0	0	0	0	0	0	0	0	0	0	0
10540	DCTN2	0	0	0	0	0	0	0	0	0	0	0	0	0	0	0	0	0	0	0	0	0	0	0	0	0	0	0	0	0	0	0	0	0	0	0	0	0	0	0	0	0	0	0	0	0	0	0	0
5689	PSMB1	0	0	0	0	0	0	0	0	0	0	0	0	0	0	0	0	0	0	0	0	0	0	0	0	0	0	0	0	0	0	0	0	0	0	0	0	0	0	0	0	0	0	0	0	0	0	0	0
9861	PSMD6	0	0	0	0	0	0	0	0	0	0	0	0	0	0	0	0	0	0	0	0	0	0	0	0	0	0	0	0	0	0	0	0	0	0	0	0	0	0	0	0	0	0	0	0	0	0	0	0
1778	DYNC1H1	0	0	0	0	0	0	0	0	0	0	0	0	0	0	0	0	0	0	0	0	0	0	0	0	0	0	0	0	0	0	0	0	0	0	0	0	0	0	0	0	0	0	0	0	0	0	0	0
1281	COL3A1	0	0	0	0	0	0	0	0	0	0	0	0	0	0	0	0	0	0	0	0	0	0	0	0	0	0	0	0	0	0	0	0	0	0	0	0	0	0	0	0	0	0	0	0	0	0	0	0
3735	KARS1	0	0	0	0	0	0	0	0	0	0	0	0	0	0	0	0	0	0	0	0	0	0	0	0	0	0	0	0	0	0	0	0	0	0	0	0	0	0	0	0	0	0	0	0	0	0	0	0
8985	PLOD3	0	0	0	0	0	0	0	0	0	0	0	0	0	0	0	0	0	0	0	0	0	0	0	0	0	0	0	0	0	0	0	0	0	0	0	0	0	0	0	0	0	0	0	0	0	0	0	0
633	BGN	0	0	0	0	0	0	0	0	0	0	0	0	0	0	0	0	0	0	0	0	0	0	0	0	0	0	0	0	0	0	0	0	0	0	0	0	0	0	0	0	0	0	0	0	0	0	0	0
162	AP1B1	0	0	0	0	0	0	0	0	0	0	0	0	0	0	0	0	0	0	0	0	0	0	0	0	0	0	0	0	0	0	0	0	0	0	0	0	0	0	0	0	0	0	0	0	0	0	0	0
3035	HARS1	0	0	0	0	0	0	0	0	0	0	0	0	0	0	0	0	0	0	0	0	0	0	0	0	0	0	0	0	0	0	0	0	0	0	0	0	0	0	0	0	0	0	0	0	0	0	0	0
250	ALPP	0	0	0	0	0	0	0	0	0	0	0	0	0	0	0	0	0	0	0	0	0	0	0	0	0	0	0	0	0	0	0	0	0	0	0	0	0	0	0	0	0	0	0	0	0	0	0	0
112464	CAVIN3	0	0	0	0	0	0	0	0	0	0	0	0	0	0	0	0	0	0	0	0	0	0	0	0	0	0	0	0	0	0	0	0	0	0	0	0	0	0	0	0	0	0	0	0	0	0	0	0
8666	EIF3G	0	0	0	0	0	0	0	0	0	0	0	0	0	0	0	0	0	0	0	0	0	0	0	0	0	0	0	0	0	0	0	0	0	0	0	0	0	0	0	0	0	0	0	0	0	0	0	0
3305	HSPA1L	0	0	0	0	0	0	0	0	0	0	0	0	0	0	0	0	0	0	0	0	0	0	0	0	0	0	0	0	0	0	0	0	0	0	0	0	0	0	0	0	0	0	0	0	0	0	0	0
56647	BCCIP	0	0	0	0	0	0	0	0	0	0	0	0	0	0	0	0	0	0	0	0	0	0	0	0	0	0	0	0	0	0	0	0	0	0	0	0	0	0	0	0	0	0	0	0	0	0	0	0
823	CAPN1	0	0	0	0	0	0	0	0	0	0	0	0	0	0	0	0	0	0	0	0	0	0	0	0	0	0	0	0	0	0	0	0	0	0	0	0	0	0	0	0	0	0	0	0	0	0	0	0
343069	HNRNPCL1	0	0	0	0	0	0	0	0	0	0	0	0	0	0	0	0	0	0	0	0	0	0	0	0	0	0	0	0	0	0	0	0	0	0	0	0	0	0	0	0	0	0	0	0	0	0	0	0
8218	CLTCL1	0	0	0	0	0	0	0	0	0	0	0	0	0	0	0	0	0	0	0	0	0	0	0	0	0	0	0	0	0	0	0	0	0	0	0	0	0	0	0	0	0	0	0	0	0	0	0	0
5692	PSMB4	0	0	0	0	0	0	0	0	0	0	0	0	0	0	0	0	0	0	0	0	0	0	0	0	0	0	0	0	0	0	0	0	0	0	0	0	0	0	0	0	0	0	0	0	0	0	0	0
57333	RCN3	0	0	0	0	0	0	0	0	0	0	0	0	0	0	0	0	0	0	0	0	0	0	0	0	0	0	0	0	0	0	0	0	0	0	0	0	0	0	0	0	0	0	0	0	0	0	0	0
826	CAPNS1	0	0	0	0	0	0	0	0	0	0	0	0	0	0	0	0	0	0	0	0	0	0	0	0	0	0	0	0	0	0	0	0	0	0	0	0	0	0	0	0	0	0	0	0	0	0	0	0
9520	NPEPPS	0	0	0	0	0	0	0	0	0	0	0	0	0	0	0	0	0	0	0	0	0	0	0	0	0	0	0	0	0	0	0	0	0	0	0	0	0	0	0	0	0	0	0	0	0	0	0	0
8120	AP3B2	0	0	0	0	0	0	0	0	0	0	0	0	0	0	0	0	0	0	0	0	0	0	0	0	0	0	0	0	0	0	0	0	0	0	0	0	0	0	0	0	0	0	0	0	0	0	0	0
8363	H4C11	0	0	0	0	0	0	0	0	0	0	0	0	0	0	0	0	0	0	0	0	0	0	0	0	0	0	0	0	0	0	0	0	0	0	0	0	0	0	0	0	0	0	0	0	0	0	0	0
54433	GAR1	0	0	0	0	0	0	0	0	0	0	0	0	0	0	0	0	0	0	0	0	0	0	0	0	0	0	0	0	0	0	0	0	0	0	0	0	0	0	0	0	0	0	0	0	0	0	0	0
1965	EIF2S1	0	0	0	0	0	0	0	0	0	0	0	0	0	0	0	0	0	0	0	0	0	0	0	0	0	0	0	0	0	0	0	0	0	0	0	0	0	0	0	0	0	0	0	0	0	0	0	0
3184	HNRNPD	0	0	0	0	0	0	0	0	0	0	0	0	0	0	0	0	0	0	0	0	0	0	0	0	0	0	0	0	0	0	0	0	0	0	0	0	0	0	0	0	0	0	0	0	0	0	0	0
27288	RBMXL2	0	0	0	0	0	0	0	0	0	0	0	0	0	0	0	0	0	0	0	0	0	0	0	0	0	0	0	0	0	0	0	0	0	0	0	0	0	0	0	0	0	0	0	0	0	0	0	0
375	ARF1	0	0	0	0	0	0	0	0	0	0	0	0	0	0	0	0	0	0	0	0	0	0	0	0	0	0	0	0	0	0	0	0	0	0	0	0	0	0	0	0	0	0	0	0	0	0	0	0
442334	ARF1P1	0	0	0	0	0	0	0	0	0	0	0	0	0	0	0	0	0	0	0	0	0	0	0	0	0	0	0	0	0	0	0	0	0	0	0	0	0	0	0	0	0	0	0	0	0	0	0	0
1781	DYNC1I2	0	0	0	0	0	0	0	0	0	0	0	0	0	0	0	0	0	0	0	0	0	0	0	0	0	0	0	0	0	0	0	0	0	0	0	0	0	0	0	0	0	0	0	0	0	0	0	0
1660	DHX9	0	0	0	0	0	0	0	0	0	0	0	0	0	0	0	0	0	0	0	0	0	0	0	0	0	0	0	0	0	0	0	0	0	0	0	0	0	0	0	0	0	0	0	0	0	0	0	0
140690	CTCFL	0	0	0	0	0	0	0	0	0	0	0	0	0	0	0	0	0	0	0	0	0	0	0	0	0	0	0	0	0	0	0	0	0	0	0	0	0	0	0	0	0	0	0	0	0	0	0	0
55037	PTCD3	0	0	0	0	0	0	0	0	0	0	0	0	0	0	0	0	0	0	0	0	0	0	0	0	0	0	0	0	0	0	0	0	0	0	0	0	0	0	0	0	0	0	0	0	0	0	0	0
3839	KPNA3	0	0	0	0	0	0	0	0	0	0	0	0	0	0	0	0	0	0	0	0	0	0	0	0	0	0	0	0	0	0	0	0	0	0	0	0	0	0	0	0	0	0	0	0	0	0	0	0
23603	CORO1C	0	0	0	0	0	0	0	0	0	0	0	0	0	0	0	0	0	0	0	0	0	0	0	0	0	0	0	0	0	0	0	0	0	0	0	0	0	0	0	0	0	0	0	0	0	0	0	0
10357	HMGB1P1	0	0	0	0	0	0	0	0	0	0	0	0	0	0	0	0	0	0	0	0	0	0	0	0	0	0	0	0	0	0	0	0	0	0	0	0	0	0	0	0	0	0	0	0	0	0	0	0
4836	NMT1	0	0	0	0	0	0	0	0	0	0	0	0	0	0	0	0	0	0	0	0	0	0	0	0	0	0	0	0	0	0	0	0	0	0	0	0	0	0	0	0	0	0	0	0	0	0	0	0
23344	ESYT1	0	0	0	0	0	0	0	0	0	0	0	0	0	0	0	0	0	0	0	0	0	0	0	0	0	0	0	0	0	0	0	0	0	0	0	0	0	0	0	0	0	0	0	0	0	0	0	0
84154	RPF2	0	0	0	0	0	0	0	0	0	0	0	0	0	0	0	0	0	0	0	0	0	0	0	0	0	0	0	0	0	0	0	0	0	0	0	0	0	0	0	0	0	0	0	0	0	0	0	0
653604	H3C13	0	0	0	0	0	0	0	0	0	0	0	0	0	0	0	0	0	0	0	0	0	0	0	0	0	0	0	0	0	0	0	0	0	0	0	0	0	0	0	0	0	0	0	0	0	0	0	0
55342	STRBP	0	0	0	0	0	0	0	0	0	0	0	0	0	0	0	0	0	0	0	0	0	0	0	0	0	0	0	0	0	0	0	0	0	0	0	0	0	0	0	0	0	0	0	0	0	0	0	0
23450	SF3B3	0	0	0	0	0	0	0	0	0	0	0	0	0	0	0	0	0	0	0	0	0	0	0	0	0	0	0	0	0	0	0	0	0	0	0	0	0	0	0	0	0	0	0	0	0	0	0	0
81027	TUBB1	0	0	0	0	0	0	0	0	0	0	0	0	0	0	0	0	0	0	0	0	0	0	0	0	0	0	0	0	0	0	0	0	0	0	0	0	0	0	0	0	0	0	0	0	0	0	0	0
9775	EIF4A3	0	0	0	0	0	0	0	0	0	0	0	0	0	0	0	0	0	0	0	0	0	0	0	0	0	0	0	0	0	0	0	0	0	0	0	0	0	0	0	0	0	0	0	0	0	0	0	0
10342	TFG	0	0	0	0	0	0	0	0	0	0	0	0	0	0	0	0	0	0	0	0	0	0	0	0	0	0	0	0	0	0	0	0	0	0	0	0	0	0	0	0	0	0	0	0	0	0	0	0
[truncated: 215 more columns]
